# Supplementary material for: Comparative proteomic and transcriptomic analyses provide new insight into the formation of seed size in castor bean
Source: BMC Plant Biol. 2020 Jan 30;20:48. doi: 10.1186/s12870-020-2249-1 (PMC6993385; doi:10.1186/s12870-020-2249-1)
Supplement: Supplementary file 1 — Additional file 1: Table S1. Numbers of spectra, peptides, and protein species identified in the iTRAQ analysis [file 12870_2020_2249_MOESM1_ESM.xlsx]

## Sheet: Sheet1
Table S1 Numbers of spectra, peptides, and protein species identified in the iTRAQ analysis
Terms	Number
Total spectra	156386
Unique spectra	10506
Peptides	3963
Unique peptides	3681
Protein species	1416
Differentially abundant protein species	173
Increased abundance of protein species	57
Decreased abundance of protein species	116
