# Supplementary material for: Comparative proteomic and transcriptomic analyses provide new insight into the formation of seed size in castor bean
Source: BMC Plant Biol. 2020 Jan 30;20:48. doi: 10.1186/s12870-020-2249-1 (PMC6993385; doi:10.1186/s12870-020-2249-1)
Supplement: Supplementary file 8 — Additional file 8: Table S5. Gene functional classes of protein species only detected in our comparative proteomics [file 12870_2020_2249_MOESM8_ESM.xls]

## Sheet: Sheet1
Table S6 Gene functional classes of protein species only detected in our comparative proteomics
Gene class	Gene model	Accession	Desription	KEGG annotation	GO_biological process	GO_molecular function	GO_cellular component
seed storage proteins synthesis	28166.m001079	28166.t000042	2S albumin precursor [Contains: 2S albumin small chain; 2S albumin large chain], putative	-	-	-	-
seed storage proteins synthesis	28166.m001078	28166.t000041	2S albumin precursor [Contains: 2S albumin small chain; 2S albumin large chain], putative	-	GO:0005773//vacuole	-	-
seed storage proteins synthesis	28166.m001074	28166.t000037	2S albumin precursor [Contains: 2S albumin small chain; 2S albumin large chain], putative	-	GO:0005773//vacuole	-	-
seed coat development	30147.m013735	30147.t000006	AMP dependent CoA ligase, putative	ko00940//Phenylpropanoid biosynthesis;ko00360//Phenylalanine metabolism;ko00130//Ubiquinone and other terpenoid-quinone biosynthesis	-	-	-
seed coat development	29889.m003267	29889.t000033	AMP dependent ligase, putative	ko00940//Phenylpropanoid biosynthesis;ko00360//Phenylalanine metabolism;ko00130//Ubiquinone and other terpenoid-quinone biosynthesis	GO:0042579//microbody	GO:0016405//CoA-ligase activity	GO:0044262//cellular carbohydrate metabolic process;GO:0032787//monocarboxylic acid metabolic process
seed coat development	29634.m002067	29634.t000013	Peroxidase 72 precursor, putative	ko00940//Phenylpropanoid biosynthesis;ko00680//Methane metabolism;ko00360//Phenylalanine metabolism	-	-	-
seed coat development	29672.m000224	29672.t000006	o-methyltransferase, putative	ko00940//Phenylpropanoid biosynthesis;ko00944//Flavone and flavonol biosynthesis	-	-	-
seed coat development	29728.m000825	29728.t000031	o-methyltransferase, putative	ko00940//Phenylpropanoid biosynthesis;ko00944//Flavone and flavonol biosynthesis	-	GO:0008171//O-methyltransferase activity	GO:0006730//one-carbon metabolic process
seed coat development	29976.m000504	29976.t000019	cinnamate 4-hydroxylase, putative	ko00940//Phenylpropanoid biosynthesis;ko00945//Stilbenoid, diarylheptanoid and gingerol biosynthesis;ko00941//Flavonoid biosynthesis;ko00360//Phenylalanine metabolism	-	-	-
seed coat development	29940.m000401	29940.t000006	cytochrome P450, putative	ko00940//Phenylpropanoid biosynthesis;ko00945//Stilbenoid, diarylheptanoid and gingerol biosynthesis;ko00941//Flavonoid biosynthesis;ko00360//Phenylalanine metabolism	-	-	-
seed coat development	30099.m001699	30099.t000078	serine carboxypeptidase, putative	ko00940//Phenylpropanoid biosynthesis;ko04142//Lysosome;ko04614//Renin-angiotensin system	-	-	-
seed coat development	29848.m004649	29848.t000205	Cellulose synthase A catalytic subunit 6 [UDP-forming], putative	-	-	-	-
seed coat development	30170.m013762	30170.t000174	Xylem serine proteinase 1 precursor, putative	-	-	-	-
seed coat development	29172.m000220	29172.t000012	Xylem serine proteinase 1 precursor, putative	-	GO:0005618//cell wall;GO:0005576//extracellular region	GO:0004175//endopeptidase activity;GO:0005515//protein binding	GO:0019538//protein metabolic process;GO:0010191;GO:0003006//developmental process involved in reproduction;GO:0044092//negative regulation of molecular function;GO:0009845//seed germination
seed coat development	28644.m000936	28644.t000043	laccase, putative	ko00053//Ascorbate and aldarate metabolism	-	-	-
seed coat development	29983.m003194	29983.t000093	structural constituent of cell wall, putative	-	-	-	-
seed development	30128.m008646	30128.t000107	Late embryogenesis abundant protein D-34, putative	-	-	-	GO:0032501//multicellular organismal process
seed development	29889.m003401	29889.t000167	late embryogenesis abundant, putative	-	-	-	-
seed development	29601.m000448	29601.t000020	Late seed maturation protein P8B6, putative	-	-	-	-
protein metabolism	28842.m000959	28842.t000054	centromere/microtubule binding protein cbf5, putative	ko03008//Ribosome biogenesis in eukaryotes	GO:0044444//cytoplasmic part;GO:0031981//nuclear lumen	GO:0016866//intramolecular transferase activity;GO:0003676//nucleic acid binding	GO:0010467//gene expression;GO:0009451//RNA modification
protein metabolism	28842.m000960	28842.t000055	centromere/microtubule binding protein cbf5, putative	ko03008//Ribosome biogenesis in eukaryotes	GO:0044444//cytoplasmic part;GO:0031981//nuclear lumen	GO:0016866//intramolecular transferase activity;GO:0003676//nucleic acid binding	GO:0010467//gene expression;GO:0009451//RNA modification
protein metabolism	29838.m001661	29838.t000031	immunophilin, putative	ko03008//Ribosome biogenesis in eukaryotes	-	-	-
protein metabolism	30147.m014534	30147.t000805	nucleolar protein nop56, putative	ko03008//Ribosome biogenesis in eukaryotes	GO:0030312	-	-
protein metabolism	30190.m011267	30190.t000503	40S ribosomal protein S10, putative	ko03010//Ribosome	-	-	-
protein metabolism	30190.m011019	30190.t000255	40S ribosomal protein S13, putative	ko03010//Ribosome	GO:0030529//ribonucleoprotein complex	GO:0005198//structural molecule activity	GO:0010467//gene expression
protein metabolism	29612.m000376	29612.t000004	40S ribosomal protein S17, putative	ko03010//Ribosome	GO:0030529//ribonucleoprotein complex	GO:0005198//structural molecule activity	GO:0010467//gene expression
protein metabolism	30169.m006439	30169.t000216	40S ribosomal protein S2, putative	ko03010//Ribosome	-	-	-
protein metabolism	29805.m001485	29805.t000016	40S ribosomal protein S23, putative	ko03010//Ribosome	-	-	-
protein metabolism	30128.m008632	30128.t000093	40S ribosomal protein S24, putative	ko03010//Ribosome	GO:0030529//ribonucleoprotein complex	GO:0005198//structural molecule activity;GO:0005488//binding	GO:0010467//gene expression
protein metabolism	30063.m001443	30063.t000047	40S ribosomal protein S27, putative	ko03010//Ribosome	GO:0015935//small ribosomal subunit;GO:0030312	GO:0043169//cation binding;GO:0005198//structural molecule activity	GO:0010467//gene expression;GO:0022613//ribonucleoprotein complex biogenesis
protein metabolism	29912.m005419	29912.t000145	40S ribosomal protein S30, putative	ko03010//Ribosome	GO:0015935//small ribosomal subunit;GO:0031981//nuclear lumen	GO:0005198//structural molecule activity	GO:0010467//gene expression
protein metabolism	29634.m002065	29634.t000011	50S ribosomal protein L7/L12, putative	ko03010//Ribosome	-	-	-
protein metabolism	30076.m004442	30076.t000006	60S acidic ribosomal protein P1, putative	ko03010//Ribosome	-	-	-
protein metabolism	29866.m000608	29866.t000003	60S acidic ribosomal protein P1, putative	ko03010//Ribosome	GO:0030529//ribonucleoprotein complex	GO:0005198//structural molecule activity	GO:0006412//translation
protein metabolism	27461.m000102	27461.t000005	60S acidic ribosomal protein P2, putative	ko03010//Ribosome	GO:0030529//ribonucleoprotein complex	GO:0005198//structural molecule activity	GO:0006412//translation
protein metabolism	29805.m001557	29805.t000088	60S acidic ribosomal protein P2, putative	ko03010//Ribosome	-	-	-
protein metabolism	30147.m014519	30147.t000790	60S ribosomal protein L17, putative	ko03010//Ribosome	GO:0030529//ribonucleoprotein complex	GO:0016787//hydrolase activity;GO:0005198//structural molecule activity	GO:0019538//protein metabolic process;GO:0010467//gene expression
protein metabolism	29637.m000749	29637.t000027	60S ribosomal protein L23, putative	ko03010//Ribosome	-	-	-
protein metabolism	27553.m000326	27553.t000012	ribosomal protein S28, putative	ko03010//Ribosome	-	-	-
protein metabolism	29726.m003934	29726.t000046	structural constituent of ribosome, putative	ko03010//Ribosome;ko04150//mTOR signaling pathway	-	-	-
protein metabolism	29629.m001443	29629.t000094	glycine-rich RNA-binding protein, putative	ko03010//Ribosome;ko05130//Pathogenic Escherichia coli infection	GO:0043231//intracellular membrane-bounded organelle	GO:0046914//transition metal ion binding;GO:0043566//structure-specific DNA binding;GO:0032559	GO:0032501//multicellular organismal process;GO:0006950//response to stress
protein metabolism	30073.m002240	30073.t000050	chromosome region maintenance protein 1/exportin, putative	ko03013//RNA transport;ko03008//Ribosome biogenesis in eukaryotes	GO:0005635//nuclear envelope	GO:0005488//binding;GO:0022892;GO:0004871//signal transducer activity	GO:0009856//pollination;GO:0048229//gametophyte development;GO:0006605//protein targeting;GO:0000904//cell morphogenesis involved in differentiation
protein metabolism	30169.m006461	30169.t000238	conserved hypothetical protein	ko03013//RNA transport;ko03008//Ribosome biogenesis in eukaryotes	-	-	-
protein metabolism	29864.m001440	29864.t000016	conserved hypothetical protein	ko03013//RNA transport;ko03008//Ribosome biogenesis in eukaryotes	-	-	-
protein metabolism	29669.m000795	29669.t000004	microsomal signal peptidase 25 kD subunit, putative	ko03060//Protein export	-	-	-
protein metabolism	30147.m014413	30147.t000684	Signal recognition particle 68 kDa protein, putative	ko03060//Protein export	-	-	-
protein metabolism	29631.m001050	29631.t000057	Signal recognition particle receptor subunit beta, putative	ko03060//Protein export	-	-	-
protein metabolism	30147.m013992	30147.t000263	structural constituent of ribosome, putative	-	-	-	-
plant hormone signal transduction pathway	30190.m011325	30190.t000561	Auxin-repressed 12.5 kDa protein, putative	-	-	-	-
plant hormone signal transduction pathway	29726.m004067	29726.t000179	3-hydroxyacyl-CoA dehyrogenase, putative	ko00592//alpha-Linolenic acid metabolism	-	-	-
plant hormone signal transduction pathway	29912.m005496	29912.t000222	3-hydroxyacyl-CoA dehyrogenase, putative	ko00592//alpha-Linolenic acid metabolism	GO:0030312;GO:0009536//plastid;GO:0042579//microbody	GO:0016616//oxidoreductase activity, acting on the CH-OH group of donors, NAD or NADP as acceptor;GO:0048037//cofactor binding;GO:0016836//hydro-lyase activity;GO:0016856	GO:0009694//jasmonic acid metabolic process;GO:0009062//fatty acid catabolic process;GO:0009791//post-embryonic development
Plant hormone signal transduction	30055.m001548	30055.t000018	conserved hypothetical protein	ko04075//Plant hormone signal transduction	-	-	-
Plant hormone signal transduction	29794.m003335	29794.t000034	conserved hypothetical protein	ko04075//Plant hormone signal transduction	GO:0009536//plastid	GO:0042802//identical protein binding;GO:0004871//signal transducer activity	GO:0009755//hormone-mediated signaling pathway
Plant hormone signal transduction	29692.m000518	29692.t000001	Glucan endo-1,3-beta-glucosidase precursor, putative	ko04075//Plant hormone signal transduction	-	-	-
Plant hormone signal transduction	30174.m009116	30174.t000513	hydrolase, hydrolyzing O-glycosyl compounds, putative	ko04075//Plant hormone signal transduction	-	-	-
Plant hormone signal transduction	28355.m000098	28355.t000001	Indole-3-acetic acid-amido synthetase GH3.5, putative	ko04075//Plant hormone signal transduction	-	-	-
Plant hormone signal transduction	29807.m000471	29807.t000001	Nodulation receptor kinase precursor, putative	ko04075//Plant hormone signal transduction	-	-	-
Plant hormone signal transduction	29815.m000505	29815.t000017	Protein kinase APK1A, chloroplast precursor, putative	ko04075//Plant hormone signal transduction	GO:0043231//intracellular membrane-bounded organelle;GO:0031224//intrinsic component of membrane;GO:0031410//cytoplasmic vesicle	GO:0004871//signal transducer activity;GO:0016301//kinase activity;GO:0032559	GO:0006464//cellular protein modification process;GO:0007167//enzyme linked receptor protein signaling pathway
Plant hormone signal transduction	28211.m000131	28211.t000005	protein phosphatase 2c, putative	ko04075//Plant hormone signal transduction	-	-	-
Plant hormone signal transduction	29968.m000650	29968.t000019	receptor protein kinase, putative	ko04075//Plant hormone signal transduction	-	-	-
Plant hormone signal transduction	30179.m000563	30179.t000012	serine/threonine protein kinase, putative	ko04075//Plant hormone signal transduction;ko04010//MAPK signaling pathway;ko04530//Tight junction	-	-	-
Plant hormone signal transduction	30128.m008808	30128.t000269	acyl-CoA binding protein, putative	ko04075//Plant hormone signal transduction;ko04712//Circadian rhythm - plant	GO:0043231//intracellular membrane-bounded organelle;GO:0044444//cytoplasmic part	GO:0005504//fatty acid binding	GO:0010876//lipid localization;GO:0009725//response to hormone;GO:0009314//response to radiation
fatty acid synthesis	29908.m006186	29908.t000237	long-chain-fatty-acid CoA ligase, putative	ko04146//Peroxisome;ko00071//Fatty acid metabolism;ko03320//PPAR signaling pathway;ko04920//Adipocytokine signaling pathway	GO:0009526//plastid envelope	GO:0015645//fatty acid ligase activity	GO:0006631//fatty acid metabolic process
fatty acid synthesis	29732.m000322	29732.t000015	long-chain-fatty-acid CoA ligase, putative	ko04146//Peroxisome;ko00071//Fatty acid metabolism;ko03320//PPAR signaling pathway;ko04920//Adipocytokine signaling pathway	-	-	-
fatty acid synthesis	28455.m000368	28455.t000015	Ketoacyl-ACP Synthase III (KAS III)	ko00061//Fatty acid biosynthesis	-	-	-
fatty acid synthesis	30113.m001448	30113.t000024	Malonyl-CoA : ACP Acyltransferase (MCAAT)	ko00061//Fatty acid biosynthesis	-	-	-
fatty acid synthesis	28752.m000327	28752.t000007	zinc binding dehydrogenase, putative	ko00062//Fatty acid elongation in mitochondria	-	-	-
fatty acid synthesis	29929.m004551	29929.t000054	acyl carrier protein, putative	ko00190//Oxidative phosphorylation;ko05016//Huntington's disease;ko05010//Alzheimer's disease;ko05012//Parkinson's disease	-	-	-
fatty acid synthesis	29739.m003654	29739.t000090	acyl carrier protein, putative	ko00190//Oxidative phosphorylation;ko05016//Huntington's disease;ko05010//Alzheimer's disease;ko05012//Parkinson's disease	-	GO:0005488//binding;GO:0022892;GO:0003824//catalytic activity	GO:0006631//fatty acid metabolic process
fatty acid synthesis	29709.m001206	29709.t000042	acyl carrier protein, putative	ko00190//Oxidative phosphorylation;ko05016//Huntington's disease;ko05010//Alzheimer's disease;ko05012//Parkinson's disease	GO:0044429//mitochondrial part	GO:0019842//vitamin binding;GO:0022892	GO:0006631//fatty acid metabolic process
Cell cycle	29933.m001457	29933.t000079	conserved hypothetical protein	ko04111//Cell cycle - yeast	-	-	-
Cell cycle	29615.m000506	29615.t000018	conserved hypothetical protein	ko04111//Cell cycle - yeast	-	-	-
Cell cycle	30076.m004646	30076.t000210	ATP-dependent Clp protease proteolytic subunit, putative	ko04112//Cell cycle - Caulobacter	-	-	-
Cell cycle	27940.m000330	27940.t000008	ATP-dependent Clp protease proteolytic subunit, putative	ko04112//Cell cycle - Caulobacter	-	-	-
carbohydrate metabolism	29651.m000283	29651.t000003	aldose-1-epimerase, putative	ko00010//Glycolysis / Gluconeogenesis	-	-	-
carbohydrate metabolism	27789.m000068	27789.t000001	aldehyde dehydrogenase, putative	ko00010//Glycolysis / Gluconeogenesis;ko00380//Tryptophan metabolism;ko00620//Pyruvate metabolism;ko00053//Ascorbate and aldarate metabolism;ko00561//Glycerolipid metabolism;ko00280//Valine, leucine and isoleucine degradation;ko00330//Arginine and proline metabolism;ko00260//Glycine, serine and threonine metabolism;ko00071//Fatty acid metabolism;ko00640//Propanoate metabolism;ko00410//beta-Alanin…	-	GO:0004030//aldehyde dehydrogenase [NAD(P)+] activity	GO:0009725//response to hormone;GO:0044237//cellular metabolic process;GO:0009414//response to water deprivation;GO:0006970//response to osmotic stress
carbohydrate metabolism	30131.m007141	30131.t000292	aldo-keto reductase, putative	ko00010//Glycolysis / Gluconeogenesis;ko00561//Glycerolipid metabolism;ko00930//Caprolactam degradation	-	-	-
carbohydrate metabolism	29780.m001386	29780.t000072	aldo-keto reductase, putative	ko00010//Glycolysis / Gluconeogenesis;ko00561//Glycerolipid metabolism;ko00930//Caprolactam degradation	-	-	-
carbohydrate metabolism	30128.m009036	30128.t000497	pyruvate dehydrogenase, putative	ko00010//Glycolysis / Gluconeogenesis;ko00620//Pyruvate metabolism;ko00650//Butanoate metabolism;ko00020//Citrate cycle (TCA cycle);ko00290//Valine, leucine and isoleucine biosynthesis	-	-	-
carbohydrate metabolism	29836.m000568	29836.t000015	phosphofructokinase, putative	ko00010//Glycolysis / Gluconeogenesis;ko00680//Methane metabolism;ko00052//Galactose metabolism;ko00030//Pentose phosphate pathway;ko00051//Fructose and mannose metabolism	-	-	-
carbohydrate metabolism	29711.m000323	29711.t000005	triosephosphate isomerase, putative	ko00010//Glycolysis / Gluconeogenesis;ko00710//Carbon fixation in photosynthetic organisms;ko00562//Inositol phosphate metabolism;ko00051//Fructose and mannose metabolism	-	-	-
carbohydrate metabolism	30068.m002592	30068.t000082	Alcohol dehydrogenase, putative	ko00010//Glycolysis / Gluconeogenesis;ko00982//Drug metabolism - cytochrome P450;ko00980//Metabolism of xenobiotics by cytochrome P450;ko00071//Fatty acid metabolism;ko00350//Tyrosine metabolism;ko00625//Chloroalkane and chloroalkene degradation;ko00830//Retinol metabolism;ko00626//Naphthalene degradation	-	GO:0016616//oxidoreductase activity, acting on the CH-OH group of donors, NAD or NADP as acceptor;GO:0046914//transition metal ion binding	GO:0008152//metabolic process
carbohydrate metabolism	29628.m000748	29628.t000002	isocitrate dehydrogenase, putative	ko00020//Citrate cycle (TCA cycle)	-	-	-
carbohydrate metabolism	30226.m002026	30226.t000050	citrate synthase, putative	ko00020//Citrate cycle (TCA cycle);ko00630//Glyoxylate and dicarboxylate metabolism	-	-	-
carbohydrate metabolism	29889.m003300	29889.t000066	ATP-citrate synthase, putative	ko00020//Citrate cycle (TCA cycle);ko00720//Carbon fixation pathways in prokaryotes	GO:0043234//protein complex;GO:0044444//cytoplasmic part;GO:0016020//membrane	GO:0016747//transferase activity, transferring acyl groups other than amino-acyl groups;GO:0004774//succinate-CoA ligase activity;GO:0046912//transferase activity, transferring acyl groups, acyl groups converted into alkyl on transfer	GO:0005975//carbohydrate metabolic process;GO:0006084//acetyl-CoA metabolic process
carbohydrate metabolism	30174.m009090	30174.t000487	6-phosphogluconolactonase, putative	ko00030//Pentose phosphate pathway	-	-	-
carbohydrate metabolism	30202.m000251	30202.t000004	ribokinase, putative	ko00030//Pentose phosphate pathway	-	-	-
carbohydrate metabolism	30190.m010953	30190.t000189	ribulose-5-phosphate-3-epimerase, putative	ko00040//Pentose and glucuronate interconversions;ko00710//Carbon fixation in photosynthetic organisms;ko00030//Pentose phosphate pathway	-	GO:0016857//racemase and epimerase activity, acting on carbohydrates and derivatives	GO:0044238
carbohydrate metabolism	30147.m014321	30147.t000592	alcohol dehydrogenase, putative	ko00051//Fructose and mannose metabolism	-	GO:0016616//oxidoreductase activity, acting on the CH-OH group of donors, NAD or NADP as acceptor;GO:0046914//transition metal ion binding	GO:0008152//metabolic process
carbohydrate metabolism	29844.m003195	29844.t000041	pyruvate kinase, putative	ko00230//Purine metabolism;ko00010//Glycolysis / Gluconeogenesis;ko00620//Pyruvate metabolism;ko00710//Carbon fixation in photosynthetic organisms;ko04930//Type II diabetes mellitus	-	-	-
carbohydrate metabolism	30099.m001688	30099.t000067	pyruvate kinase, putative	ko00230//Purine metabolism;ko00010//Glycolysis / Gluconeogenesis;ko00620//Pyruvate metabolism;ko00710//Carbon fixation in photosynthetic organisms;ko04930//Type II diabetes mellitus	-	-	-
carbohydrate metabolism	28448.m000357	28448.t000006	pyruvate kinase, putative	ko00230//Purine metabolism;ko00010//Glycolysis / Gluconeogenesis;ko00620//Pyruvate metabolism;ko00710//Carbon fixation in photosynthetic organisms;ko04930//Type II diabetes mellitus	-	-	-
carbohydrate metabolism	30055.m001563	30055.t000033	Ferredoxin-3, chloroplast precursor, putative	ko00195//Photosynthesis	-	-	-
carbohydrate metabolism	29726.m003958	29726.t000070	sugar transporter, putative	-	-	-	-
carbohydrate metabolism	29651.m000291	29651.t000011	succinate dehydrogenase, putative	ko00190//Oxidative phosphorylation;ko05016//Huntington's disease;ko05010//Alzheimer's disease;ko05012//Parkinson's disease;ko00020//Citrate cycle (TCA cycle)	-	-	-
carbohydrate metabolism	29585.m000607	29585.t000035	2-oxoglutarate dehydrogenase, putative	ko00380//Tryptophan metabolism;ko00310//Lysine degradation;ko00020//Citrate cycle (TCA cycle)	-	-	-
carbohydrate metabolism	34989.m000014	34989.t000001	acetyl-CoA acetyltransferase, mitochondrial, putative	ko00380//Tryptophan metabolism;ko00620//Pyruvate metabolism;ko00280//Valine, leucine and isoleucine degradation;ko00071//Fatty acid metabolism;ko00640//Propanoate metabolism;ko00900//Terpenoid backbone biosynthesis;ko00310//Lysine degradation;ko00650//Butanoate metabolism;ko00630//Glyoxylate and dicarboxylate metabolism;ko00720//Carbon fixation pathways in prokaryotes;ko02020//Two-component syste…	-	-	-
carbohydrate metabolism	30190.m010775	30190.t000011	6-phosphogluconate dehydrogenase, putative	ko00480//Glutathione metabolism;ko00030//Pentose phosphate pathway	GO:0009536//plastid	GO:0016616//oxidoreductase activity, acting on the CH-OH group of donors, NAD or NADP as acceptor;GO:0000166//nucleotide binding;GO:0048037//cofactor binding	GO:0006007//glucose catabolic process;GO:0010038//response to metal ion;GO:0009746;GO:0006970//response to osmotic stress;GO:0034285
carbohydrate metabolism	30063.m001436	30063.t000040	endo-1,4-beta-glucanase, putative	ko00500//Starch and sucrose metabolism	-	GO:0004553//hydrolase activity, hydrolyzing O-glycosyl compounds	GO:0044238
carbohydrate metabolism	27496.m000095	27496.t000002	starch branching enzyme II, putative	ko00500//Starch and sucrose metabolism	GO:0009536//plastid	GO:0016798//hydrolase activity, acting on glycosyl bonds;GO:0043167//ion binding;GO:0016758//transferase activity, transferring hexosyl groups	GO:0009250//glucan biosynthetic process
carbohydrate metabolism	29986.m001646	29986.t000062	sucrose synthase, putative	ko00500//Starch and sucrose metabolism	-	GO:0035251//UDP-glucosyltransferase activity	GO:0005984//disaccharide metabolic process
carbohydrate metabolism	29726.m004086	29726.t000198	sucrose synthase, putative	ko00500//Starch and sucrose metabolism	-	-	-
carbohydrate metabolism	29908.m006236	29908.t000287	glucose-6-phosphate isomerase, putative	ko00500//Starch and sucrose metabolism;ko00010//Glycolysis / Gluconeogenesis;ko00520//Amino sugar and nucleotide sugar metabolism;ko00030//Pentose phosphate pathway	-	-	-
carbohydrate metabolism	30171.m000423	30171.t000020	utp-glucose-1-phosphate uridylyltransferase, putative	ko00500//Starch and sucrose metabolism;ko00040//Pentose and glucuronate interconversions;ko00520//Amino sugar and nucleotide sugar metabolism;ko00052//Galactose metabolism	-	-	-
carbohydrate metabolism	30174.m009132	30174.t000529	UDP-glucose 6-dehydrogenase, putative	ko00500//Starch and sucrose metabolism;ko00040//Pentose and glucuronate interconversions;ko00520//Amino sugar and nucleotide sugar metabolism;ko00053//Ascorbate and aldarate metabolism	-	-	-
carbohydrate metabolism	30174.m009127	30174.t000524	UDP-glucose 6-dehydrogenase, putative	ko00500//Starch and sucrose metabolism;ko00040//Pentose and glucuronate interconversions;ko00520//Amino sugar and nucleotide sugar metabolism;ko00053//Ascorbate and aldarate metabolism	-	-	-
carbohydrate metabolism	28629.m000565	28629.t000020	Beta-fructofuranosidase, insoluble isoenzyme 1 precursor, putative	ko00500//Starch and sucrose metabolism;ko00052//Galactose metabolism	-	-	-
carbohydrate metabolism	29634.m002061	29634.t000007	d-lactate dehydrognease 2, putative	ko00620//Pyruvate metabolism	-	-	-
carbohydrate metabolism	29841.m002812	29841.t000076	Biotin carboxyl carrier protein of acetyl-CoA carboxylase, putative	ko00620//Pyruvate metabolism;ko00061//Fatty acid biosynthesis;ko00640//Propanoate metabolism;ko00253//Tetracycline biosynthesis	-	-	-
carbohydrate metabolism	27798.m000585	27798.t000006	&#945;-carboxyl-tansferase (&#945;-CT) subunit of Het-ACCase	ko00620//Pyruvate metabolism;ko00061//Fatty acid biosynthesis;ko00640//Propanoate metabolism;ko00720//Carbon fixation pathways in prokaryotes;ko00253//Tetracycline biosynthesis	GO:0009526//plastid envelope;GO:0043234//protein complex;GO:0009532//plastid stroma	GO:0016421//CoA carboxylase activity	GO:0006631//fatty acid metabolic process
carbohydrate metabolism	29794.m003406	29794.t000105	malic enzyme, putative	ko00620//Pyruvate metabolism;ko00710//Carbon fixation in photosynthetic organisms	GO:0044424	GO:0004470//malic enzyme activity;GO:0000166//nucleotide binding;GO:0043169//cation binding	GO:0043648//dicarboxylic acid metabolic process
carbohydrate metabolism	28872.m000247	28872.t000008	malate dehydrogenase, putative	ko00620//Pyruvate metabolism;ko00710//Carbon fixation in photosynthetic organisms;ko00020//Citrate cycle (TCA cycle);ko00630//Glyoxylate and dicarboxylate metabolism;ko04964//Proximal tubule bicarbonate reclamation	-	-	-
carbohydrate metabolism	30189.m001675	30189.t000043	Succinyl-CoA ligase [GDP-forming] subunit alpha-2, mitochondrial precursor, putative	ko00640//Propanoate metabolism;ko00020//Citrate cycle (TCA cycle)	-	GO:0046912//transferase activity, transferring acyl groups, acyl groups converted into alkyl on transfer;GO:0004774//succinate-CoA ligase activity	GO:0009060//aerobic respiration
carbohydrate metabolism	28492.m000465	28492.t000003	succinyl-CoA synthetase beta chain, putative	ko00640//Propanoate metabolism;ko00020//Citrate cycle (TCA cycle)	-	-	-
carbohydrate metabolism	30146.m003573	30146.t000150	glycerate dehydrogenase, putative	ko00680//Methane metabolism;ko00620//Pyruvate metabolism;ko00260//Glycine, serine and threonine metabolism;ko00630//Glyoxylate and dicarboxylate metabolism	-	-	-
carbohydrate metabolism	29738.m001022	29738.t000024	conserved hypothetical protein	ko00680//Methane metabolism;ko00620//Pyruvate metabolism;ko00710//Carbon fixation in photosynthetic organisms;ko00720//Carbon fixation pathways in prokaryotes	-	-	-
carbohydrate metabolism	29645.m000074	29645.t000002	Phosphoenolpyruvate carboxylase, putative	ko00680//Methane metabolism;ko00620//Pyruvate metabolism;ko00710//Carbon fixation in photosynthetic organisms;ko00720//Carbon fixation pathways in prokaryotes	-	-	-
carbohydrate metabolism	29983.m003317	29983.t000216	Phosphoenolpyruvate carboxylase, putative	ko00680//Methane metabolism;ko00620//Pyruvate metabolism;ko00710//Carbon fixation in photosynthetic organisms;ko00720//Carbon fixation pathways in prokaryotes	-	-	-
carbohydrate metabolism	28966.m000545	28966.t000024	methylenetetrahydrofolate reductase, putative	ko00680//Methane metabolism;ko00720//Carbon fixation pathways in prokaryotes;ko00670//One carbon pool by folate	-	GO:0016646//oxidoreductase activity, acting on the CH-NH group of donors, NAD or NADP as acceptor	GO:0000096//sulfur amino acid metabolic process
carbohydrate metabolism	28507.m000160	28507.t000005	transketolase, putative	ko00710//Carbon fixation in photosynthetic organisms;ko00030//Pentose phosphate pathway;ko01051//Biosynthesis of ansamycins	GO:0009526//plastid envelope;GO:0009532//plastid stroma	GO:0005488//binding;GO:0016744	GO:0006970//response to osmotic stress;GO:0010038//response to metal ion
carbohydrate metabolism	30185.m000928	30185.t000013	conserved hypothetical protein	ko00710//Carbon fixation in photosynthetic organisms;ko00630//Glyoxylate and dicarboxylate metabolism	-	-	-
carbohydrate metabolism	29813.m001455	29813.t000007	DNA-directed RNA polymerase beta chain, putative	ko00710//Carbon fixation in photosynthetic organisms;ko00630//Glyoxylate and dicarboxylate metabolism	-	-	-
carbohydrate metabolism	30147.m013974	30147.t000245	aldehyde dehydrogenase, putative	ko00903//Limonene and pinene degradation;ko00040//Pentose and glucuronate interconversions;ko00010//Glycolysis / Gluconeogenesis;ko00380//Tryptophan metabolism;ko00620//Pyruvate metabolism;ko00053//Ascorbate and aldarate metabolism;ko00561//Glycerolipid metabolism;ko00280//Valine, leucine and isoleucine degradation;ko00330//Arginine and proline metabolism;ko00071//Fatty acid metabolism;ko00640//P…	-	-	-
	28166.m001082	28166.t000045	sweet protein mabinlin-1, chain B	-	GO:0005773//vacuole	-	-
	60629.m00002	60629.t00001	Ricin precursor	-	-	-	-
	27904.m000206	27904.t000001	26S proteasome non-ATPase regulatory subunit, putative	-	-	-	-
	29806.m000930	29806.t000001	2-oxoglutarate/malate translocator, chloroplast precursor, putative	-	-	-	-
	29753.m000252	29753.t000004	acyl-coenzyme A binding domain containing, putative	-	-	GO:0005504//fatty acid binding	-
	28492.m000484	28492.t000022	Adaptin ear-binding coat-associated protein, putative	-	-	-	-
	30076.m004599	30076.t000163	ADP-ribosylation factor, arf, putative	-	-	-	-
	29729.m002318	29729.t000051	alpha-soluble nsf attachment protein, putative	-	-	-	-
	29908.m006166	29908.t000217	Aminoacylase-1, putative	-	GO:0044424	GO:0016811//hydrolase activity, acting on carbon-nitrogen (but not peptide) bonds, in linear amides;GO:0070011//peptidase activity, acting on L-amino acid peptides	GO:0019752//carboxylic acid metabolic process;GO:0019538//protein metabolic process
	30190.m011339	30190.t000575	aminomethyltransferase, putative	-	-	-	-
	29736.m002024	29736.t000020	AMP-activated protein kinase, gamma regulatory subunit, putative	-	-	GO:0016772//transferase activity, transferring phosphorus-containing groups	GO:0006796//phosphate-containing compound metabolic process
	29737.m001222	29737.t000016	apolipoprotein d, putative	-	-	-	GO:0051234//establishment of localization
	29900.m001568	29900.t000030	Apoptosis inhibitor, putative	-	-	-	-
	29669.m000809	29669.t000018	Aquaporin PIP1.3, putative	-	-	-	-
	30190.m011132	30190.t000368	ara4-interacting protein, putative	-	-	-	-
	29595.m000285	29595.t000009	arsenical pump-driving atpase, putative	-	-	GO:0032559;GO:0019829//cation-transporting ATPase activity	GO:0030003//cellular cation homeostasis
	30010.m000674	30010.t000024	Aspartic proteinase precursor, putative	-	-	-	-
	30078.m002289	30078.t000082	ATOZI1, putative	-	-	-	-
	29660.m000758	29660.t000011	ATP binding protein, putative	-	-	-	-
	29709.m001203	29709.t000039	ATP binding protein, putative	-	GO:0009532//plastid stroma	GO:0005515//protein binding	GO:0044267//cellular protein metabolic process
	29804.m001524	29804.t000055	ATP binding protein, putative	-	-	-	-
	29805.m001484	29805.t000015	ATP binding protein, putative	-	-	-	-
	29929.m004555	29929.t000058	ATP binding protein, putative	-	-	-	-
	29729.m002371	29729.t000104	ATP binding protein, putative	-	-	GO:0004672//protein kinase activity;GO:0032559	GO:0006464//cellular protein modification process
	30073.m002293	30073.t000103	ATP binding protein, putative	-	-	-	GO:0009791//post-embryonic development
	51189.m000022	51189.t000001	ATP synthase alpha subunit mitochondrial, putative	-	-	-	-
	30155.m001611	30155.t000017	ATPase inhibitor, putative	-	-	-	-
	29794.m003407	29794.t000106	ATP-dependent peptidase, putative	-	-	GO:0042623//ATPase activity, coupled	GO:0019538//protein metabolic process
	29841.m002746	29841.t000010	ATP-dependent transporter, putative	-	-	-	-
	30005.m001258	30005.t000024	auxilin, putative	-	-	-	-
	29683.m000476	29683.t000014	Axoneme-associated protein mst101, putative	-	-	-	-
	28629.m000562	28629.t000017	Bipolar kinesin KRP-130, putative	-	-	-	-
	30148.m001413	30148.t000012	brg-1 associated factor, putative	-	-	-	-
	29724.m000827	29724.t000007	brg-1 associated factor, putative	-	-	-	-
	30226.m002037	30226.t000061	calcium ion binding protein, putative	-	-	-	-
	30008.m000820	30008.t000036	calcium ion binding protein, putative	-	-	-	-
	28929.m000053	28929.t000001	calcium ion binding protein, putative	-	-	GO:0046872//metal ion binding	-
	30170.m014228	30170.t000640	calcium ion binding protein, putative	-	-	-	-
	29673.m000932	29673.t000033	calcium ion binding protein, putative	-	-	-	-
	29598.m000471	29598.t000030	calcium ion binding protein, putative	-	-	GO:0046872//metal ion binding	-
	30039.m000230	30039.t000003	calcium-transporting atpase 4, endoplasmic reticulum-type, putative	-	-	-	-
	30147.m014091	30147.t000362	calmodulin binding protein, putative	-	-	-	-
	29955.m001162	29955.t000007	caspase, putative	-	-	GO:0004175//endopeptidase activity	GO:0019538//protein metabolic process
	30190.m010802	30190.t000038	Centromeric protein E, putative	-	GO:0043231//intracellular membrane-bounded organelle	-	-
	29726.m004093	29726.t000205	chaperone binding protein, putative	-	-	-	-
	30138.m003984	30138.t000158	chaperone clpb, putative	-	-	GO:0017111//nucleoside-triphosphatase activity;GO:0032559	GO:0009642//response to light intensity;GO:0044267//cellular protein metabolic process;GO:0000302//response to reactive oxygen species
	29929.m004774	29929.t000277	chaperonin containing t-complex protein 1, epsilon subunit, tcpe, putative	-	-	-	-
	29656.m000497	29656.t000030	chaperonin containing t-complex protein 1, gamma subunit, tcpg, putative	-	GO:0044424	GO:0005515//protein binding;GO:0032559	GO:0044267//cellular protein metabolic process
	29848.m004618	29848.t000174	clathrin assembly protein, putative	-	-	-	-
	30146.m003607	30146.t000184	Coiled-coil domain-containing protein, putative	-	-	-	-
	29889.m003341	29889.t000107	conserved hypothetical protein	-	-	-	-
	29583.m000187	29583.t000002	conserved hypothetical protein	-	GO:0005743//mitochondrial inner membrane;GO:0009536//plastid;GO:0031981//nuclear lumen	GO:0046914//transition metal ion binding	GO:0048229//gametophyte development
	30170.m013820	30170.t000232	conserved hypothetical protein	-	-	-	-
	29168.m000375	29168.t000011	conserved hypothetical protein	-	-	-	-
	29168.m000374	29168.t000010	conserved hypothetical protein	-	-	-	-
	29172.m000221	29172.t000013	conserved hypothetical protein	-	GO:0016020//membrane	-	-
	30170.m013906	30170.t000318	conserved hypothetical protein	-	-	-	-
	29877.m000482	29877.t000020	conserved hypothetical protein	-	GO:0031304//intrinsic component of mitochondrial inner membrane	-	-
	29634.m002154	29634.t000100	conserved hypothetical protein	-	-	-	-
	29739.m003621	29739.t000057	conserved hypothetical protein	-	GO:0031410//cytoplasmic vesicle	-	-
	30042.m000487	30042.t000025	conserved hypothetical protein	-	-	-	-
	29496.m000142	29496.t000009	conserved hypothetical protein	-	-	-	-
	29915.m000475	29915.t000011	conserved hypothetical protein	-	GO:0009528//plastid inner membrane	-	-
	27718.m000097	27718.t000005	conserved hypothetical protein	-	-	-	-
	29767.m000205	29767.t000007	conserved hypothetical protein	-	-	-	-
	29762.m000497	29762.t000025	conserved hypothetical protein	-	-	-	-
	30146.m003539	30146.t000116	conserved hypothetical protein	-	-	-	-
	30180.m001047	30180.t000037	conserved hypothetical protein	-	-	-	-
	29827.m002663	29827.t000136	conserved hypothetical protein	-	-	-	-
	29634.m002122	29634.t000068	conserved hypothetical protein	-	-	-	-
	30147.m014394	30147.t000665	conserved hypothetical protein	-	-	-	-
	29687.m000589	29687.t000030	conserved hypothetical protein	-	GO:0009526//plastid envelope;GO:0009534//chloroplast thylakoid;GO:0009532//plastid stroma	-	-
	29643.m000324	29643.t000002	conserved hypothetical protein	-	-	-	-
	30170.m014244	30170.t000656	conserved hypothetical protein	-	-	-	-
	28672.m000056	28672.t000003	conserved hypothetical protein	-	-	-	-
	30068.m002570	30068.t000060	conserved hypothetical protein	-	-	-	-
	28718.m000037	28718.t000001	conserved hypothetical protein	-	GO:0009532//plastid stroma	-	-
	30190.m010792	30190.t000028	conserved hypothetical protein	-	-	-	-
	29726.m004039	29726.t000151	conserved hypothetical protein	-	-	-	-
	30078.m002345	30078.t000138	conserved hypothetical protein	-	-	-	-
	27914.m000424	27914.t000017	conserved hypothetical protein	-	-	-	-
	30169.m006230	30169.t000007	conserved hypothetical protein	-	-	-	-
	28320.m001111	28320.t000038	conserved hypothetical protein	-	-	-	-
	30073.m002306	30073.t000116	conserved hypothetical protein	-	GO:0009526//plastid envelope;GO:0009534//chloroplast thylakoid	-	-
	29346.m000112	29346.t000001	conserved hypothetical protein	-	-	-	-
	30055.m001574	30055.t000044	conserved hypothetical protein	-	-	-	-
	30204.m001753	30204.t000022	conserved hypothetical protein	-	-	-	-
	30147.m013765	30147.t000036	conserved hypothetical protein	-	-	-	-
	30073.m002247	30073.t000057	conserved hypothetical protein	-	GO:0005618//cell wall	-	GO:0009987//cellular process;GO:0016043//cellular component organization
	30204.m001777	30204.t000046	conserved hypothetical protein	-	-	-	-
	29801.m003220	29801.t000165	conserved hypothetical protein	-	-	-	-
	33703.m000014	33703.t000001	conserved hypothetical protein	-	-	-	-
	29904.m003062	29904.t000176	conserved hypothetical protein	-	-	-	-
	30120.m000353	30120.t000004	conserved hypothetical protein	-	GO:0009528//plastid inner membrane;GO:0009534//chloroplast thylakoid	GO:0046914//transition metal ion binding;GO:0016655//oxidoreductase activity, acting on NAD(P)H, quinone or similar compound as acceptor	GO:0008152//metabolic process
	29851.m002385	29851.t000027	conserved hypothetical protein	-	GO:0012505//endomembrane system;GO:0044444//cytoplasmic part;GO:0044425//membrane part	-	GO:0006810//transport
	30128.m009044	30128.t000505	conserved hypothetical protein	-	-	-	-
	28152.m000913	28152.t000042	conserved hypothetical protein	-	-	GO:0046914//transition metal ion binding	GO:0009725//response to hormone
	30072.m000961	30072.t000035	conserved hypothetical protein	-	-	-	-
	29813.m001514	29813.t000066	conserved hypothetical protein	-	-	-	-
	30076.m004655	30076.t000219	conserved hypothetical protein	-	-	-	-
	29726.m004025	29726.t000137	conserved hypothetical protein	-	-	-	-
	29690.m000424	29690.t000017	conserved hypothetical protein	-	GO:0044444//cytoplasmic part	-	-
	29692.m000538	29692.t000021	conserved hypothetical protein	-	-	-	-
	30146.m003583	30146.t000160	conserved hypothetical protein	-	-	-	-
	29889.m003303	29889.t000069	conserved hypothetical protein	-	-	-	-
	30138.m003965	30138.t000139	conserved hypothetical protein	-	GO:0043231//intracellular membrane-bounded organelle	-	-
	29676.m001691	29676.t000082	conserved hypothetical protein	-	-	-	-
	29818.m000410	29818.t000022	conserved hypothetical protein	-	-	-	-
	28637.m000211	28637.t000009	conserved hypothetical protein	-	-	-	-
	46431.m000014	46431.t000001	conserved hypothetical protein	-	-	-	-
	29646.m001071	29646.t000019	conserved hypothetical protein	-	-	-	-
	29586.m000596	29586.t000001	conserved hypothetical protein	-	-	-	-
	30076.m004702	30076.t000266	conserved hypothetical protein	-	-	-	-
	29706.m001338	29706.t000068	conserved hypothetical protein	-	-	-	-
	29908.m006019	29908.t000070	conserved hypothetical protein	-	-	GO:0003676//nucleic acid binding	-
	30167.m000860	30167.t000009	conserved hypothetical protein	-	-	-	-
	30143.m001193	30143.t000032	conserved hypothetical protein	-	-	-	-
	29883.m002038	29883.t000093	conserved hypothetical protein	-	-	-	-
	30169.m006371	30169.t000148	conserved hypothetical protein	-	-	-	-
	30150.m000484	30150.t000017	conserved hypothetical protein	-	GO:0031090//organelle membrane;GO:0009536//plastid	-	GO:0010038//response to metal ion
	29647.m002014	29647.t000022	conserved hypothetical protein	-	-	-	-
	29628.m000754	29628.t000008	conserved hypothetical protein	-	-	-	-
	30131.m007046	30131.t000197	conserved hypothetical protein	-	-	-	-
	29648.m001996	29648.t000083	conserved hypothetical protein	-	GO:0005618//cell wall;GO:0031410//cytoplasmic vesicle;GO:0031090//organelle membrane;GO:0043231//intracellular membrane-bounded organelle	-	-
	29950.m001172	29950.t000056	conserved hypothetical protein	-	-	-	-
	29706.m001306	29706.t000036	conserved hypothetical protein	-	-	-	-
	29726.m003952	29726.t000064	conserved hypothetical protein	-	-	-	-
	52107.m000011	52107.t000001	conserved hypothetical protein	-	-	-	-
	29806.m000932	29806.t000003	conserved hypothetical protein	-	-	-	-
	29669.m000838	29669.t000047	conserved hypothetical protein	-	-	-	-
	30076.m004664	30076.t000228	conserved hypothetical protein	-	-	-	-
	30170.m014023	30170.t000435	conserved hypothetical protein	-	-	-	-
	29739.m003700	29739.t000136	conserved hypothetical protein	-	-	-	-
	34943.m000014	34943.t000001	conserved hypothetical protein	-	-	-	-
	28281.m000365	28281.t000004	conserved hypothetical protein	-	-	-	-
	29876.m000258	29876.t000015	conserved hypothetical protein	-	GO:0005746//mitochondrial respiratory chain	-	-
	29676.m001644	29676.t000035	conserved hypothetical protein	-	-	-	-
	29747.m001084	29747.t000041	conserved hypothetical protein	-	-	-	-
	30129.m000369	30129.t000020	conserved hypothetical protein	-	-	-	-
	29794.m003486	29794.t000185	conserved hypothetical protein	-	-	-	-
	29831.m000052	29831.t000001	conserved hypothetical protein	-	-	-	-
	30147.m014001	30147.t000272	conserved hypothetical protein	-	-	-	-
	29851.m002495	29851.t000137	conserved hypothetical protein	-	GO:0031981//nuclear lumen	GO:0003676//nucleic acid binding	GO:0009409//response to cold;GO:0009908//flower development
	28583.m000109	28583.t000003	conserved hypothetical protein	-	-	-	-
	29908.m006059	29908.t000110	conserved hypothetical protein	-	-	-	-
	29827.m002560	29827.t000033	conserved hypothetical protein	-	-	-	-
	29660.m000752	29660.t000005	conserved hypothetical protein	-	-	-	-
	30076.m004678	30076.t000242	conserved hypothetical protein	-	GO:0031410//cytoplasmic vesicle	-	-
	30068.m002621	30068.t000111	conserved hypothetical protein	-	-	-	-
	29671.m000295	29671.t000004	conserved hypothetical protein	-	-	-	-
	29719.m000327	29719.t000014	conserved hypothetical protein	-	-	-	-
	29726.m004068	29726.t000180	conserved hypothetical protein	-	-	-	-
	30169.m006251	30169.t000028	conserved hypothetical protein	-	GO:0009534//chloroplast thylakoid	-	-
	30138.m003901	30138.t000075	conserved hypothetical protein	-	-	-	-
	30170.m014016	30170.t000428	conserved hypothetical protein	-	-	-	-
	29983.m003218	29983.t000117	conserved hypothetical protein	-	-	-	-
	53360.m000013	53360.t000001	conserved hypothetical protein	-	-	-	-
	29736.m002112	29736.t000108	conserved hypothetical protein	-	-	GO:0016301//kinase activity;GO:0032559	GO:0006464//cellular protein modification process
	29977.m000260	29977.t000012	conserved hypothetical protein	-	-	-	-
	30130.m000282	30130.t000015	conserved hypothetical protein	-	-	-	-
	29851.m002506	29851.t000148	conserved hypothetical protein	-	-	-	-
	28266.m000200	28266.t000009	conserved hypothetical protein	-	-	-	-
	29736.m002036	29736.t000032	conserved hypothetical protein	-	-	-	-
	30190.m010817	30190.t000053	conserved hypothetical protein	-	-	-	-
	29794.m003489	29794.t000188	conserved hypothetical protein	-	-	-	-
	32450.m000014	32450.t000001	conserved hypothetical protein	-	-	-	-
	55768.m000060	55768.t000006	conserved hypothetical protein	-	-	-	-
	29846.m000186	29846.t000006	conserved hypothetical protein	-	-	-	-
	29381.m000073	29381.t000002	conserved hypothetical protein	-	-	-	-
	30147.m014019	30147.t000290	conserved hypothetical protein	-	-	-	-
	30204.m001811	30204.t000080	conserved hypothetical protein	-	-	-	-
	29783.m000306	29783.t000003	conserved hypothetical protein	-	-	-	-
	29872.m000529	29872.t000007	conserved hypothetical protein	-	-	-	-
	29661.m000948	29661.t000050	conserved hypothetical protein	-	-	-	-
	30174.m008621	30174.t000018	conserved hypothetical protein	-	GO:0031410//cytoplasmic vesicle	-	-
	28617.m000207	28617.t000004	conserved hypothetical protein	-	-	-	-
	30169.m006473	30169.t000250	conserved hypothetical protein	-	-	-	-
	51337.m000017	51337.t000001	conserved hypothetical protein	-	-	-	-
	30147.m014239	30147.t000510	conserved hypothetical protein	-	-	-	-
	28492.m000464	28492.t000002	conserved hypothetical protein	-	-	-	-
	28962.m000434	28962.t000003	conserved hypothetical protein	-	-	-	-
	30169.m006609	30169.t000386	conserved hypothetical protein	-	-	-	-
	30190.m011005	30190.t000241	conserved hypothetical protein	-	GO:0009579//thylakoid;GO:0044425//membrane part	GO:0046914//transition metal ion binding;GO:0003676//nucleic acid binding	-
	34796.m000023	34796.t000002	conserved hypothetical protein	-	-	GO:0005488//binding	-
	32324.m000014	32324.t000001	conserved hypothetical protein	-	GO:0009986//cell surface;GO:0031225//anchored component of membrane	GO:0001871	GO:0050896//response to stimulus;GO:0016049//cell growth
	29840.m000632	29840.t000030	copper-transporting atpase p-type, putative	-	-	-	-
	30183.m001284	30183.t000014	Cysteine proteinase inhibitor B, putative	-	-	-	-
	29647.m002048	29647.t000056	Cytochrome c oxidase polypeptide Vc, putative	-	GO:0031224//intrinsic component of membrane;GO:0005746//mitochondrial respiratory chain	GO:0015002//heme-copper terminal oxidase activity	GO:0022904//respiratory electron transport chain
	30076.m004656	30076.t000220	Cytochrome c oxidase polypeptide Vc, putative	-	GO:0031224//intrinsic component of membrane;GO:0005746//mitochondrial respiratory chain	GO:0015002//heme-copper terminal oxidase activity	GO:0022904//respiratory electron transport chain
	28402.m000025	28402.t000002	cytochrome P450, putative	-	-	-	-
	30169.m006375	30169.t000152	DNA binding protein, putative	-	-	GO:0003676//nucleic acid binding	-
	29703.m001533	29703.t000069	DNA binding protein, putative	-	-	-	-
	28469.m000076	28469.t000004	DNA double-strand break repair rad50 ATPase, putative	-	-	-	-
	30128.m008626	30128.t000087	DNA-damage-repair/toleration protein DRT102, putative	-	-	-	GO:0044238
	29950.m001156	29950.t000040	Early nodulin, putative	-	-	-	-
	28725.m000315	28725.t000007	endomembrane protein emp70, putative	-	GO:0031224//intrinsic component of membrane;GO:0031410//cytoplasmic vesicle;GO:0043231//intracellular membrane-bounded organelle	-	-
	27837.m000165	27837.t000011	endomembrane-associated protein, putative	-	-	-	-
	29848.m004535	29848.t000091	Endosomal P24A protein precursor, putative	-	-	-	-
	29677.m000188	29677.t000007	eukaryotic translation initiation factor 2c, putative	-	-	-	-
	29684.m000322	29684.t000014	eukaryotic translation initiation factor 2c, putative	-	GO:0016604//nuclear body;GO:0000790//nuclear chromatin	GO:0008135//translation factor activity, nucleic acid binding	GO:0016246//RNA interference;GO:0006412//translation;GO:0006305;GO:0042742//defense response to bacterium;GO:0006342//chromatin silencing;GO:0034968//histone lysine methylation
	29993.m001062	29993.t000031	f12k11.14, putative	-	GO:0031090//organelle membrane;GO:0043231//intracellular membrane-bounded organelle	-	-
	29949.m000122	29949.t000006	f17a17.13 protein, putative	-	-	-	-
	29669.m000798	29669.t000007	f22g5.35, putative	-	-	-	-
	29576.m000230	29576.t000008	f2j6.5 protein, putative	-	-	-	-
	28872.m000243	28872.t000004	Far upstream element-binding protein, putative	-	-	-	-
	29854.m001111	29854.t000022	fk506 binding protein, putative	-	-	-	-
	29999.m000211	29999.t000008	Frataxin, mitochondrial precursor, putative	-	-	-	-
	32430.m000014	32430.t000001	glucosylceramidase, putative	-	-	-	-
	29851.m002405	29851.t000047	glutaredoxin, grx, putative	-	-	GO:0015036//disulfide oxidoreductase activity	GO:0019725//cellular homeostasis
	28176.m000266	28176.t000006	glutaredoxin, grx, putative	-	-	-	-
	29933.m001414	29933.t000036	glutaredoxin-1, grx1, putative	-	-	-	-
	30147.m013927	30147.t000198	glutaredoxin-1, grx1, putative	-	-	GO:0051536//iron-sulfur cluster binding;GO:0015036//disulfide oxidoreductase activity;GO:0043169//cation binding	GO:0019725//cellular homeostasis
	29662.m000463	29662.t000017	glutaredoxin-1, grx1, putative	-	-	-	-
	30174.m008996	30174.t000393	Glutathione-regulated potassium-efflux system protein kefB, putative	-	-	-	-
	29640.m000423	29640.t000021	Glycine-rich protein DC7.1 precursor, putative	-	-	-	-
	30128.m008989	30128.t000450	GRIP and coiled-coil domain-containing protein, putative	-	-	-	-
	29816.m000688	29816.t000025	groes chaperonin, putative	-	-	-	-
	29830.m001431	29830.t000048	GTP binding protein, putative	-	-	-	-
	27622.m000152	27622.t000007	heat shock protein 70 (HSP70)-interacting protein, putative	-	GO:0043231//intracellular membrane-bounded organelle	-	-
	29930.m000619	29930.t000015	HIRA-interacting protein, putative	-	-	-	-
	29724.m000856	29724.t000036	histidine triad (hit) protein, putative	-	-	-	-
	28582.m000327	28582.t000012	Hsp90 co-chaperone AHA1, putative	-	-	-	-
	29635.m000450	29635.t000010	hypothetical protein	-	-	-	-
	28644.m000897	28644.t000004	hypothetical protein	-	-	-	-
	29844.m003199	29844.t000045	hypothetical protein	-	-	-	-
	30148.m001445	30148.t000044	hypothetical protein	-	-	-	-
	29912.m005369	29912.t000095	hypothetical protein	-	-	-	-
	29751.m001812	29751.t000027	hypothetical protein	-	-	-	-
	29676.m001683	29676.t000074	hypothetical protein	-	-	-	-
	30128.m008875	30128.t000336	hypothetical protein	-	-	GO:0016740//transferase activity	-
	30190.m010766	30190.t000002	interferon-induced guanylate-binding protein, putative	-	GO:0031981//nuclear lumen;GO:0009536//plastid	GO:0017111//nucleoside-triphosphatase activity;GO:0032561//guanyl ribonucleotide binding	GO:0009207;GO:0002376//immune system process
	29990.m000517	29990.t000021	lactoylglutathione lyase, putative	-	-	-	-
	29678.m000507	29678.t000015	leucine zipper-ef-hand containing transmembrane protein, putative	-	GO:0031224//intrinsic component of membrane;GO:0043231//intracellular membrane-bounded organelle	GO:0046872//metal ion binding	-
	29929.m004507	29929.t000010	leucine zipper-ef-hand containing transmembrane protein, putative	-	-	-	-
	30169.m006474	30169.t000251	Lichenase precursor, putative	-	-	-	-
	29910.m000952	29910.t000043	ligatin, putative	-	-	-	-
	30154.m001131	30154.t000015	lupus la ribonucleoprotein, putative	-	-	-	-
	29726.m004120	29726.t000232	Major allergen Pru ar, putative	-	-	-	-
	29889.m003236	29889.t000002	Major allergen Pru ar, putative	-	-	-	GO:0006950//response to stress
	29629.m001432	29629.t000083	Major allergen Pru ar, putative	-	-	-	GO:0006950//response to stress
	30147.m013742	30147.t000013	metal ion binding protein, putative	-	-	-	-
	29822.m003394	29822.t000069	metal ion binding protein, putative	-	-	-	-
	30129.m000363	30129.t000014	methylenetetrahydrofolate dehydrogenase, putative	-	-	-	-
	28806.m000146	28806.t000001	methylenetetrahydrofolate dehydrogenase, putative	-	-	-	-
	29917.m001997	29917.t000066	Microtubule-associated protein futsch, putative	-	-	-	-
	29811.m000525	29811.t000004	Mitochondrial fission 1 protein, putative	-	-	-	-
	30131.m006856	30131.t000007	mitochondrial phosphate carrier protein, putative	-	-	-	-
	29630.m000808	29630.t000033	mitochondrial processing peptidase beta subunit, putative	-	GO:0030312;GO:0005746//mitochondrial respiratory chain;GO:0031981//nuclear lumen;GO:0009536//plastid	GO:0004175//endopeptidase activity;GO:0046914//transition metal ion binding	GO:0019538//protein metabolic process
	29854.m001110	29854.t000021	molybdopterin biosynthesis protein, putative	-	-	-	-
	29841.m002802	29841.t000066	Monothiol glutaredoxin-4, putative	-	-	-	-
	27894.m000799	27894.t000027	Multiprotein-bridging factor, putative	-	-	-	-
	29673.m000945	29673.t000046	Myosin heavy chain, clone, putative	-	GO:0055028//cortical microtubule	GO:0015631//tubulin binding	GO:0003002//regionalization;GO:0042546//cell wall biogenesis;GO:0006996//organelle organization
	30170.m014165	30170.t000577	Myosin heavy chain, striated muscle, putative	-	-	-	-
	29917.m001998	29917.t000067	Myosin-13, putative	-	-	-	-
	30146.m003554	30146.t000131	Myosin-2 heavy chain, non muscle, putative	-	-	-	-
	29850.m000269	29850.t000003	NEDD8 ultimate buster, putative	-	-	-	-
	30076.m004598	30076.t000162	Nitrogen regulatory protein P-II, putative	-	GO:0043231//intracellular membrane-bounded organelle	GO:0019207//kinase regulator activity;GO:0046872//metal ion binding;GO:0032559	GO:0009314//response to radiation;GO:0006633//fatty acid biosynthetic process;GO:0009813//flavonoid biosynthetic process;GO:0000821//regulation of arginine metabolic process;GO:0019740//nitrogen utilization;GO:0034285
	29706.m001329	29706.t000059	n-myristoyl transferase, putative	-	-	-	-
	29912.m005375	29912.t000101	n-myristoyl transferase, putative	-	GO:0043231//intracellular membrane-bounded organelle;GO:0044444//cytoplasmic part	GO:0016410//N-acyltransferase activity;GO:0016741	GO:0006498;GO:0010016//shoot system morphogenesis;GO:0006730//one-carbon metabolic process
	29742.m001431	29742.t000067	Nonspecific lipid-transfer protein 3 precursor, putative	-	-	-	-
	30174.m008761	30174.t000158	Nonspecific lipid-transfer protein A, putative	-	-	GO:0005488//binding	GO:0051234//establishment of localization;GO:0010876//lipid localization
	30174.m008763	30174.t000160	Nonspecific lipid-transfer protein A, putative	-	-	GO:0005488//binding	GO:0051234//establishment of localization;GO:0010876//lipid localization
	30005.m001268	30005.t000034	Nonspecific lipid-transfer protein precursor, putative	-	-	-	-
	29915.m000465	29915.t000001	Nonspecific lipid-transfer protein precursor, putative	-	-	GO:0005488//binding;GO:0003824//catalytic activity	GO:0008152//metabolic process;GO:0051234//establishment of localization;GO:0010876//lipid localization
	29044.m000172	29044.t000010	Nonspecific lipid-transfer protein precursor, putative	-	-	-	-
	30169.m006491	30169.t000268	nuclear movement protein nudc, putative	-	-	-	-
	29794.m003342	29794.t000041	nucleic acid binding protein, putative	-	-	GO:0003676//nucleic acid binding	-
	29757.m000742	29757.t000037	nucleic acid binding protein, putative	-	-	GO:0003676//nucleic acid binding;GO:0016790//thiolester hydrolase activity	-
	30186.m001323	30186.t000028	nucleic acid binding protein, putative	-	-	-	-
	29631.m001022	29631.t000029	nucleoredoxin, putative	-	-	GO:0016668//oxidoreductase activity, acting on a sulfur group of donors, NAD(P) as acceptor	GO:0010038//response to metal ion;GO:0019725//cellular homeostasis;GO:0009860//pollen tube growth;GO:0008152//metabolic process
	29706.m001351	29706.t000081	nucleosome assembly protein, putative	-	-	-	-
	30174.m008728	30174.t000125	Oleosin, putative	-	GO:0031224//intrinsic component of membrane;GO:0005811//lipid particle;GO:0043231//intracellular membrane-bounded organelle	-	GO:0010876//lipid localization
	29629.m001413	29629.t000064	Paramyosin, putative	-	GO:0016020//membrane	-	-
	30074.m001391	30074.t000058	Patellin-5, putative	-	GO:0031224//intrinsic component of membrane	-	GO:0051234//establishment of localization
	29889.m003330	29889.t000096	Pectinesterase inhibitor, putative	-	GO:0030312	GO:0004091;GO:0004857//enzyme inhibitor activity	-
	29733.m000747	29733.t000011	pentatricopeptide repeat-containing protein, putative	-	-	-	-
	29848.m004666	29848.t000222	pentatricopeptide repeat-containing protein, putative	-	-	-	-
	29093.m000079	29093.t000002	pentatricopeptide repeat-containing protein, putative	-	-	-	-
	29728.m000811	29728.t000017	peptidase, putative	-	GO:0016020//membrane	GO:0005515//protein binding;GO:0004175//endopeptidase activity	GO:0019538//protein metabolic process;GO:0044092//negative regulation of molecular function
	30076.m004528	30076.t000092	peptidyl-prolyl cis-trans isomerase, putative	-	-	-	-
	29929.m004610	29929.t000113	peptidyl-prolyl cis-trans isomerase, putative	-	-	-	-
	28401.m000077	28401.t000005	peptidylprolyl isomerase, putative	-	-	-	-
	30190.m010969	30190.t000205	Phosducin, putative	-	-	-	-
	29933.m001440	29933.t000062	phosphatidylethanolamine-binding protein, putative	-	-	-	-
	29924.m000097	29924.t000003	phosphatidylethanolamine-binding protein, putative	-	-	-	-
	28193.m000296	28193.t000002	Plasminogen activator inhibitor 1 RNA-binding protein, putative	-	-	-	-
	29738.m001051	29738.t000053	Plastid-lipid-associated protein, chloroplast precursor, putative	-	-	-	-
	29475.m000231	29475.t000006	PP2A regulatory subunit TAP46, putative	-	-	-	-
	29598.m000454	29598.t000013	Prefoldin subunit, putative	-	GO:0043234//protein complex	GO:0005515//protein binding	GO:0044267//cellular protein metabolic process
	29799.m000635	29799.t000013	prefoldin subunit, putative	-	-	-	-
	29693.m002018	29693.t000056	Prefoldin subunit, putative	-	-	-	-
	29889.m003320	29889.t000086	prefoldin subunit, putative	-	GO:0043234//protein complex;GO:0043231//intracellular membrane-bounded organelle	GO:0005515//protein binding	GO:0044267//cellular protein metabolic process
	29693.m002063	29693.t000101	programmed cell death, putative	-	-	-	-
	29983.m003117	29983.t000016	prohibitin, putative	-	-	-	-
	30190.m010985	30190.t000221	prohibitin, putative	-	-	-	-
	30140.m000571	30140.t000006	protein binding protein, putative	-	-	-	GO:0012501//programmed cell death
	29917.m001938	29917.t000007	Protein C20orf11, putative	-	-	-	-
	29848.m004585	29848.t000141	Protein C2orf4, putative	-	-	-	-
	29838.m001725	29838.t000095	Protein C6orf115, putative	-	-	-	-
	29818.m000399	29818.t000011	Protein grpE, putative	-	-	-	-
	29640.m000409	29640.t000007	Protein grpE, putative	-	-	-	-
	29729.m002360	29729.t000093	Protein LRP16, putative	-	GO:0044425//membrane part;GO:0044424	-	-
	29724.m000826	29724.t000006	Protein pob, putative	-	-	-	-
	30147.m014184	30147.t000455	Protein PPLZ12, putative	-	-	-	-
	29640.m000413	29640.t000011	Protein regulator of cytokinesis, putative	-	-	-	-
	29889.m003274	29889.t000040	protein translocase, putative	-	GO:0019866//organelle inner membrane;GO:0031968//organelle outer membrane;GO:0031224//intrinsic component of membrane	GO:0008320//protein transmembrane transporter activity	GO:0006810//transport
	29648.m001940	29648.t000027	protein transporter, putative	-	GO:0044464	-	GO:0015031//protein transport
	30073.m002258	30073.t000068	protein transporter, putative	-	GO:0044464	-	GO:0015031//protein transport
	30170.m014065	30170.t000477	Protein yrdA, putative	-	-	-	-
	30170.m014066	30170.t000478	Protein yrdA, putative	-	-	-	-
	30147.m014482	30147.t000753	Protein yrdA, putative	-	-	-	-
	29693.m002066	29693.t000104	pterin-4-alpha-carbinolamine dehydratase, putative	-	-	-	-
	30143.m001162	30143.t000001	pumilio, putative	-	-	-	-
	30147.m014257	30147.t000528	quinone oxidoreductase, putative	-	-	-	-
	29646.m001115	29646.t000063	rab11, putative	-	-	-	-
	29900.m001554	29900.t000016	rab11, putative	-	-	-	-
	29765.m000723	29765.t000005	rab15, 13, 10, 1, 35, 5, and, putative	-	-	-	-
	30140.m000569	30140.t000004	ran binding protein, putative	-	-	GO:0017016//Ras GTPase binding;GO:0004672//protein kinase activity;GO:0032559	GO:0006464//cellular protein modification process;GO:0006810//transport
	29872.m000540	29872.t000018	ran-binding protein, putative	-	GO:0005635//nuclear envelope	-	GO:0006810//transport
	30147.m013748	30147.t000019	Remorin, putative	-	-	-	-
	29724.m000836	29724.t000016	Repetitive proline-rich cell wall protein 2 precursor, putative	-	-	-	-
	29680.m001752	29680.t000095	Rhicadhesin receptor precursor, putative	-	-	-	-
	60627.m00002	60627.t00001	Ricin homolog, partial	-	-	-	-
	60639.m00003	60639.t00001	Ricin homolog, partial	-	-	-	-
	60638.m00018	60638.t00003	ricin-agglutinin family protein	-	-	-	-
	60637.m00006	60637.t00002	ricin-agglutinin family protein	-	-	-	-
	30174.m008745	30174.t000142	RNA binding protein, putative	-	-	-	-
	30217.m000250	30217.t000001	RNA binding protein, putative	-	GO:0044464	GO:0005488//binding	GO:0051234//establishment of localization
	28226.m000876	28226.t000046	RNA binding protein, putative	-	-	-	-
	29647.m002041	29647.t000049	RNA binding protein, putative	-	-	GO:0003676//nucleic acid binding	-
	29780.m001319	29780.t000005	RNA-binding protein Nova-1, putative	-	-	-	-
	30158.m000503	30158.t000006	RNA-binding protein with multiple splicing, putative	-	-	-	-
	30138.m004051	30138.t000225	rotamase, putative	-	-	-	-
	29758.m000646	29758.t000009	run and tbc1 domain containing 3, plant, putative	-	-	-	-
	30146.m003426	30146.t000003	rwd domain-containing protein, putative	-	-	-	-
	29596.m000718	29596.t000032	SAB, putative	-	-	-	-
	30174.m008662	30174.t000059	sec10, putative	-	GO:0016020//membrane;GO:0044424;GO:0043234//protein complex	-	GO:0022406//membrane docking;GO:0016192//vesicle-mediated transport
	29917.m001950	29917.t000019	secretory carrier membrane protein, putative	-	-	-	-
	30157.m000793	30157.t000002	selenium-binding protein, putative	-	-	GO:0005488//binding	-
	30147.m014119	30147.t000390	set, putative	-	-	-	-
	29929.m004653	29929.t000156	Small rubber particle protein, putative	-	-	-	-
	29814.m000748	29814.t000035	sorting and assembly machinery (sam50) protein, putative	-	GO:0043231//intracellular membrane-bounded organelle;GO:0016020//membrane	-	-
	30113.m001435	30113.t000011	Sorting nexin-4, putative	-	-	-	-
	30174.m009093	30174.t000490	SP1L, putative	-	-	-	-
	29848.m004512	29848.t000068	steroid binding protein, putative	-	-	-	-
	29840.m000618	29840.t000016	steroid binding protein, putative	-	-	-	-
	30154.m001127	30154.t000011	Stomatin-1, putative	-	-	-	-
	30074.m001411	30074.t000078	synaptotagmin, putative	-	GO:0009536//plastid	-	-
	29929.m004565	29929.t000068	thioredoxin f-type, putative	-	-	-	-
	29118.m000100	29118.t000002	Thioredoxin H-type	-	-	-	-
	29842.m003682	29842.t000179	Thioredoxin H-type, putative	-	GO:0044444//cytoplasmic part	GO:0015036//disulfide oxidoreductase activity	GO:0006457//protein folding;GO:0006464//cellular protein modification process;GO:0018904;GO:0019725//cellular homeostasis
	28772.m000014	28772.t000001	Thioredoxin I, putative	-	GO:0044429//mitochondrial part	GO:0016667//oxidoreductase activity, acting on a sulfur group of donors	-
	30004.m000426	30004.t000003	thioredoxin m(mitochondrial)-type, putative	-	-	-	-
	29863.m001051	29863.t000011	thioredoxin m(mitochondrial)-type, putative	-	-	-	-
	29785.m000968	29785.t000037	transcription factor btf3, putative	-	-	-	GO:0006970//response to osmotic stress
	29842.m003687	29842.t000184	transcription regulator, putative	-	GO:0044444//cytoplasmic part;GO:0043231//intracellular membrane-bounded organelle	-	-
	30156.m001718	30156.t000021	transcription regulator, putative	-	-	-	-
	30206.m000768	30206.t000016	transcription regulator, putative	-	-	-	-
	30147.m013812	30147.t000083	transferase, transferring glycosyl groups, putative	-	-	-	-
	29756.m000490	29756.t000005	translation initiation factor, putative	-	-	-	-
	29792.m000613	29792.t000021	translation initiation factor, putative	-	-	-	-
	29680.m001735	29680.t000078	Translational activator GCN1, putative	-	-	-	-
	29780.m001382	29780.t000068	transporter, putative	-	-	-	-
	29780.m001383	29780.t000069	transporter, putative	-	-	-	-
	30169.m006254	30169.t000031	tripeptidyl peptidase II, putative	-	GO:0005840//ribosome;GO:0031090//organelle membrane;GO:0043231//intracellular membrane-bounded organelle	GO:0004175//endopeptidase activity;GO:0008236//serine-type peptidase activity	GO:0019538//protein metabolic process
	30148.m001419	30148.t000018	tubulin-specific chaperone A (tubulin-folding cofactor A) (cfa), putative	-	-	-	-
	29595.m000277	29595.t000001	Tyramine N-feruloyltransferase 4/11, putative	-	GO:0009536//plastid	GO:0016407//acetyltransferase activity	-
	28507.m000166	28507.t000011	Tyramine N-feruloyltransferase 4/11, putative	-	GO:0009536//plastid	GO:0016407//acetyltransferase activity	-
	30063.m001407	30063.t000011	ubiquitin carboxyl-terminal hydrolase isozyme L5, putative	-	GO:0044464	GO:0008238//exopeptidase activity;GO:0016790//thiolester hydrolase activity	GO:0019941//modification-dependent protein catabolic process
	30147.m014505	30147.t000776	Ubiquitin-activating enzyme E1 domain-containing protein, putative	-	-	GO:0016614//oxidoreductase activity, acting on CH-OH group of donors;GO:0005488//binding	-
	28324.m000405	28324.t000013	ubiquitin-conjugating enzyme, putative	-	-	-	-
	29827.m002637	29827.t000110	Ubiquitin-fold modifier 1 precursor, putative	-	-	-	-
	30138.m003890	30138.t000064	UDP-glucosyltransferase, putative	-	-	GO:0035251//UDP-glucosyltransferase activity	-
	29693.m002027	29693.t000065	Urease accessory protein ureG, putative	-	-	-	-
	29917.m002019	29917.t000088	vesicle docking protein P115, putative	-	-	-	-
	30174.m008824	30174.t000221	vesicle-associated membrane protein, putative	-	GO:0043231//intracellular membrane-bounded organelle;GO:0044444//cytoplasmic part;GO:0016020//membrane	GO:0005488//binding	GO:0006886//intracellular protein transport
	30128.m008669	30128.t000130	vesicle-associated membrane protein, putative	-	GO:0031090//organelle membrane	-	-
	29912.m005328	29912.t000054	WD-repeat protein, putative	-	GO:0031981//nuclear lumen;GO:0031461//cullin-RING ubiquitin ligase complex	GO:0043169//cation binding;GO:0004468//lysine N-acetyltransferase activity	GO:0009887//organ morphogenesis;GO:0009791//post-embryonic development;GO:0000904//cell morphogenesis involved in differentiation
	30055.m001534	30055.t000004	WD-repeat protein, putative	-	-	-	-
	30209.m001509	30209.t000008	zinc binding dehydrogenase, putative	-	-	-	-
	29656.m000484	29656.t000017	zinc finger protein, putative	-	GO:0005774//vacuolar membrane	GO:0046872//metal ion binding	GO:0015031//protein transport
	29739.m003656	29739.t000092	zinc finger protein, putative	-	-	-	-
	29805.m001499	29805.t000030	zinc finger protein, putative	-	-	-	-
	29842.m003695	29842.t000192	zinc finger protein, putative	-	-	GO:0005488//binding;GO:0060089	GO:0023052//signaling;GO:0009314//response to radiation
	30147.m014250	30147.t000521	zinc finger protein, putative	-	-	-	-
	30147.m013869	30147.t000140	zinc ion binding protein, putative	-	-	GO:0046914//transition metal ion binding	-
	30131.m007196	30131.t000347	beta-galactosidase, putative	ko00052//Galactose metabolism;ko00600//Sphingolipid metabolism;ko00511//Other glycan degradation	-	-	-
	29804.m001507	29804.t000038	aldo-keto reductase, putative	ko00053//Ascorbate and aldarate metabolism	-	GO:0016616//oxidoreductase activity, acting on the CH-OH group of donors, NAD or NADP as acceptor	GO:0008152//metabolic process
	30190.m011270	30190.t000506	monodehydroascorbate reductase, putative	ko00053//Ascorbate and aldarate metabolism	-	-	-
	30128.m008599	30128.t000060	aldo/keto reductase, putative	ko00053//Ascorbate and aldarate metabolism;ko00750//Vitamin B6 metabolism	-	GO:0004033//aldo-keto reductase (NADP) activity	GO:0008152//metabolic process
	29844.m003204	29844.t000050	chloroplast inner envelope protein, putative	ko00130//Ubiquinone and other terpenoid-quinone biosynthesis	-	GO:0016741	GO:0006730//one-carbon metabolic process
	29883.m001968	29883.t000023	chloroplast inner envelope protein, putative	ko00130//Ubiquinone and other terpenoid-quinone biosynthesis	-	-	-
	29794.m003428	29794.t000127	Tocopherol cyclase, chloroplast precursor, putative	ko00130//Ubiquinone and other terpenoid-quinone biosynthesis	GO:0009570//chloroplast stroma;GO:0009528//plastid inner membrane	GO:0009975//cyclase activity	GO:0009642//response to light intensity;GO:0006952//defense response;GO:0042360//vitamin E metabolic process;GO:0006778//porphyrin-containing compound metabolic process;GO:0032787//monocarboxylic acid metabolic process;GO:0016116//carotenoid metabolic process;GO:0008643//carbohydrate transport
	30169.m006632	30169.t000409	Pyrophosphate-energized membrane proton pump, putative	ko00190//Oxidative phosphorylation	-	-	-
	29841.m002904	29841.t000168	Pyrophosphate-energized vacuolar membrane proton pump, putative	ko00190//Oxidative phosphorylation	-	-	-
	30128.m008901	30128.t000362	Pyrophosphate-energized vacuolar membrane proton pump, putative	ko00190//Oxidative phosphorylation	GO:0016021//integral component of membrane	GO:0046872//metal ion binding;GO:0015405;GO:0016628//oxidoreductase activity, acting on the CH-CH group of donors, NAD or NADP as acceptor;GO:0016462//pyrophosphatase activity	GO:0006818//hydrogen transport;GO:0008152//metabolic process
	30170.m014284	30170.t000696	ATP synthase subunit beta vacuolar, putative	ko00190//Oxidative phosphorylation;ko04145//Phagosome;ko05110//Vibrio cholerae infection;ko05323//Rheumatoid arthritis;ko05120//Epithelial cell signaling in Helicobacter pylori infection;ko04966//Collecting duct acid secretion	-	-	-
	29176.m000138	29176.t000002	ATP synthase subunit d, putative	ko00190//Oxidative phosphorylation;ko04145//Phagosome;ko05110//Vibrio cholerae infection;ko05323//Rheumatoid arthritis;ko05120//Epithelial cell signaling in Helicobacter pylori infection;ko04966//Collecting duct acid secretion	-	-	-
	29939.m000532	29939.t000010	ATP synthase subunit d, putative	ko00190//Oxidative phosphorylation;ko04145//Phagosome;ko05110//Vibrio cholerae infection;ko05323//Rheumatoid arthritis;ko05120//Epithelial cell signaling in Helicobacter pylori infection;ko04966//Collecting duct acid secretion	-	-	-
	30190.m010783	30190.t000019	vacuolar ATP synthase subunit E, putative	ko00190//Oxidative phosphorylation;ko04145//Phagosome;ko05110//Vibrio cholerae infection;ko05323//Rheumatoid arthritis;ko05120//Epithelial cell signaling in Helicobacter pylori infection;ko04966//Collecting duct acid secretion	-	-	-
	29628.m000785	29628.t000039	ATP synthase delta chain, mitochondrial, putative	ko00190//Oxidative phosphorylation;ko05016//Huntington's disease;ko05010//Alzheimer's disease;ko05012//Parkinson's disease	-	-	-
	29212.m000180	29212.t000008	ATP synthase delta chain, putative	ko00190//Oxidative phosphorylation;ko05016//Huntington's disease;ko05010//Alzheimer's disease;ko05012//Parkinson's disease	-	-	-
	29941.m000218	29941.t000001	ATP synthase f1, gamma subunit, putative	ko00190//Oxidative phosphorylation;ko05016//Huntington's disease;ko05010//Alzheimer's disease;ko05012//Parkinson's disease	-	-	-
	52479.m000014	52479.t000001	ATP synthase, putative	ko00190//Oxidative phosphorylation;ko05016//Huntington's disease;ko05010//Alzheimer's disease;ko05012//Parkinson's disease	GO:0043231//intracellular membrane-bounded organelle;GO:0019866//organelle inner membrane;GO:0033178//proton-transporting two-sector ATPase complex, catalytic domain	GO:0015078//hydrogen ion transmembrane transporter activity;GO:0019829//cation-transporting ATPase activity;GO:0032559	GO:0015986//ATP synthesis coupled proton transport;GO:0015988//energy coupled proton transmembrane transport, against electrochemical gradient
	29780.m001370	29780.t000056	conserved hypothetical protein	ko00190//Oxidative phosphorylation;ko05016//Huntington's disease;ko05010//Alzheimer's disease;ko05012//Parkinson's disease	-	-	-
	30073.m002250	30073.t000060	conserved hypothetical protein	ko00190//Oxidative phosphorylation;ko05016//Huntington's disease;ko05010//Alzheimer's disease;ko05012//Parkinson's disease	GO:0043231//intracellular membrane-bounded organelle	-	-
	29867.m000422	29867.t000003	hypothetical protein	ko00190//Oxidative phosphorylation;ko05016//Huntington's disease;ko05010//Alzheimer's disease;ko05012//Parkinson's disease	-	-	-
	30169.m006580	30169.t000357	NADH dehydrogenase, putative	ko00190//Oxidative phosphorylation;ko05016//Huntington's disease;ko05010//Alzheimer's disease;ko05012//Parkinson's disease	-	-	-
	30131.m007162	30131.t000313	NADH dehydrogenase, putative	ko00190//Oxidative phosphorylation;ko05016//Huntington's disease;ko05010//Alzheimer's disease;ko05012//Parkinson's disease	-	-	-
	28207.m000106	28207.t000005	NADH-ubiquinone oxidoreductase 12 kDa subunit, mitochondrial precursor, putative	ko00190//Oxidative phosphorylation;ko05016//Huntington's disease;ko05010//Alzheimer's disease;ko05012//Parkinson's disease	GO:0030964;GO:0005746//mitochondrial respiratory chain	-	GO:0043094
	29883.m001989	29883.t000044	NADH-ubiquinone oxidoreductase 24 kD subunit, putative	ko00190//Oxidative phosphorylation;ko05016//Huntington's disease;ko05010//Alzheimer's disease;ko05012//Parkinson's disease	-	-	-
	29929.m004691	29929.t000194	NADH-ubiquinone oxidoreductase flavoprotein, putative	ko00190//Oxidative phosphorylation;ko05016//Huntington's disease;ko05010//Alzheimer's disease;ko05012//Parkinson's disease	-	-	-
	29628.m000776	29628.t000030	cytochrome C oxidase polypeptide vib, putative	ko00190//Oxidative phosphorylation;ko05016//Huntington's disease;ko05010//Alzheimer's disease;ko05012//Parkinson's disease;ko04260//Cardiac muscle contraction	-	-	-
	29908.m006070	29908.t000121	cytochrome C oxidase polypeptide vib, putative	ko00190//Oxidative phosphorylation;ko05016//Huntington's disease;ko05010//Alzheimer's disease;ko05012//Parkinson's disease;ko04260//Cardiac muscle contraction	GO:0009534//chloroplast thylakoid	GO:0046914//transition metal ion binding	GO:0006970//response to osmotic stress;GO:0008152//metabolic process
	29841.m002797	29841.t000061	cytochrome C oxidase, putative	ko00190//Oxidative phosphorylation;ko05016//Huntington's disease;ko05010//Alzheimer's disease;ko05012//Parkinson's disease;ko04260//Cardiac muscle contraction	-	-	-
	28830.m000228	28830.t000009	cytochrome-c oxidase, putative	ko00190//Oxidative phosphorylation;ko05016//Huntington's disease;ko05010//Alzheimer's disease;ko05012//Parkinson's disease;ko04260//Cardiac muscle contraction	GO:0005746//mitochondrial respiratory chain	GO:0015002//heme-copper terminal oxidase activity	-
	30147.m014535	30147.t000806	adenylate kinase 1, putative	ko00230//Purine metabolism	-	-	-
	29765.m000735	29765.t000017	phosphoribosylamine-glycine ligase, putative	ko00230//Purine metabolism	-	-	-
	29801.m003119	29801.t000064	DNA-directed RNA polymerase II subunit, putative	ko00230//Purine metabolism;ko00240//Pyrimidine metabolism;ko05016//Huntington's disease;ko03020//RNA polymerase	-	-	-
	29610.m000406	29610.t000021	adenylosuccinate lyase, putative	ko00230//Purine metabolism;ko00250//Alanine, aspartate and glutamate metabolism	-	-	-
	29709.m001213	29709.t000049	uridylate kinase plant, putative	ko00240//Pyrimidine metabolism	GO:0044424	GO:0016776//phosphotransferase activity, phosphate group as acceptor;GO:0019201//nucleotide kinase activity;GO:0032559;GO:0019206//nucleoside kinase activity	GO:0009129;GO:0006796//phosphate-containing compound metabolic process
	30111.m000702	30111.t000005	ATP binding protein, putative	ko00240//Pyrimidine metabolism;ko00250//Alanine, aspartate and glutamate metabolism	-	-	-
	29728.m000797	29728.t000003	Carbamoyl-phosphate synthase small chain, putative	ko00240//Pyrimidine metabolism;ko00250//Alanine, aspartate and glutamate metabolism	GO:0009532//plastid stroma	-	GO:0009064//glutamine family amino acid metabolic process;GO:0009267//cellular response to starvation
	29912.m005381	29912.t000107	cytidine deaminase 1, 2, 7, putative	ko00240//Pyrimidine metabolism;ko00983//Drug metabolism - other enzymes	-	GO:0003824//catalytic activity	-
	30131.m007210	30131.t000361	uridine 5'-monophosphate synthase, putative	ko00240//Pyrimidine metabolism;ko00983//Drug metabolism - other enzymes	-	-	-
	27914.m000427	27914.t000020	glutamate decarboxylase, putative	ko00250//Alanine, aspartate and glutamate metabolism;ko00410//beta-Alanine metabolism;ko00650//Butanoate metabolism;ko00430//Taurine and hypotaurine metabolism;ko04940//Type I diabetes mellitus	-	-	-
	29662.m000447	29662.t000001	glutamate decarboxylase, putative	ko00250//Alanine, aspartate and glutamate metabolism;ko00410//beta-Alanine metabolism;ko00650//Butanoate metabolism;ko00430//Taurine and hypotaurine metabolism;ko04940//Type I diabetes mellitus	-	-	-
	29844.m003331	29844.t000177	Stem-specific protein TSJT1, putative	ko00250//Alanine, aspartate and glutamate metabolism;ko00910//Nitrogen metabolism	-	-	-
	29841.m002921	29841.t000185	homoserine kinase, putative	ko00260//Glycine, serine and threonine metabolism	-	-	-
	27856.m000040	27856.t000002	1-aminocyclopropane-1-carboxylate oxidase, putative	ko00270//Cysteine and methionine metabolism	-	-	-
	49629.m000013	49629.t000001	1-aminocyclopropane-1-carboxylate oxidase, putative	ko00270//Cysteine and methionine metabolism	-	GO:0016641//oxidoreductase activity, acting on the CH-NH2 group of donors, oxygen as acceptor	GO:0008152//metabolic process
	29739.m003741	29739.t000177	Methylthioribose-1-phosphate isomerase, putative	ko00270//Cysteine and methionine metabolism	-	-	-
	29711.m000333	29711.t000015	mta/sah nucleosidase, putative	ko00270//Cysteine and methionine metabolism	-	-	-
	30128.m008641	30128.t000102	cysteine synthase, putative	ko00270//Cysteine and methionine metabolism;ko00920//Sulfur metabolism	-	-	-
	30169.m006313	30169.t000090	thiosulfate sulfertansferase, putative	ko00270//Cysteine and methionine metabolism;ko04122//Sulfur relay system	-	GO:0016783//sulfurtransferase activity	GO:0015698//inorganic anion transport
	30101.m000383	30101.t000015	3-isopropylmalate dehydratase, putative	ko00290//Valine, leucine and isoleucine biosynthesis;ko00660//C5-Branched dibasic acid metabolism	GO:0043234//protein complex;GO:0009532//plastid stroma	GO:0016836//hydro-lyase activity	GO:0006970//response to osmotic stress;GO:0006551//leucine metabolic process
	30008.m000797	30008.t000013	3-isopropylmalate dehydratase, putative	ko00290//Valine, leucine and isoleucine biosynthesis;ko00660//C5-Branched dibasic acid metabolism	-	-	-
	28637.m000206	28637.t000004	Diaminopimelate epimerase, putative	ko00300//Lysine biosynthesis	-	-	-
	30099.m001639	30099.t000018	Transaminase mtnE, putative	ko00300//Lysine biosynthesis	-	-	-
	29693.m001974	29693.t000012	ornithine aminotransferase, putative	ko00330//Arginine and proline metabolism	-	-	-
	30170.m014071	30170.t000483	ornithine carbamoyltransferase, putative	ko00330//Arginine and proline metabolism	-	-	-
	30099.m001626	30099.t000005	proline iminopeptidase, putative	ko00330//Arginine and proline metabolism	-	-	-
	29908.m006265	29908.t000316	argininosuccinate lyase, putative	ko00330//Arginine and proline metabolism;ko00250//Alanine, aspartate and glutamate metabolism	-	-	-
	29726.m003921	29726.t000033	glutamine synthetase plant, putative	ko00330//Arginine and proline metabolism;ko00250//Alanine, aspartate and glutamate metabolism;ko04724//Glutamatergic synapse;ko00910//Nitrogen metabolism;ko02020//Two-component system	-	-	-
	29841.m002756	29841.t000020	aspartate aminotransferase, putative	ko00360//Phenylalanine metabolism;ko00270//Cysteine and methionine metabolism;ko00130//Ubiquinone and other terpenoid-quinone biosynthesis;ko00350//Tyrosine metabolism;ko00400//Phenylalanine, tyrosine and tryptophan biosynthesis;ko00960//Tropane, piperidine and pyridine alkaloid biosynthesis;ko00950//Isoquinoline alkaloid biosynthesis;ko00300//Lysine biosynthesis;ko00401//Novobiocin biosynthesis	-	-	-
	29877.m000466	29877.t000004	aspartate aminotransferase, putative	ko00360//Phenylalanine metabolism;ko00270//Cysteine and methionine metabolism;ko00130//Ubiquinone and other terpenoid-quinone biosynthesis;ko00350//Tyrosine metabolism;ko00400//Phenylalanine, tyrosine and tryptophan biosynthesis;ko00960//Tropane, piperidine and pyridine alkaloid biosynthesis;ko00950//Isoquinoline alkaloid biosynthesis;ko00401//Novobiocin biosynthesis	GO:0009536//plastid	GO:0008483//transaminase activity;GO:0016846//carbon-sulfur lyase activity;GO:0048037//cofactor binding	GO:0003006//developmental process involved in reproduction;GO:0009073//aromatic amino acid family biosynthetic process
	29983.m003144	29983.t000043	tyrosine aminotransferase, putative	ko00360//Phenylalanine metabolism;ko00270//Cysteine and methionine metabolism;ko00130//Ubiquinone and other terpenoid-quinone biosynthesis;ko00350//Tyrosine metabolism;ko00400//Phenylalanine, tyrosine and tryptophan biosynthesis;ko00960//Tropane, piperidine and pyridine alkaloid biosynthesis;ko00950//Isoquinoline alkaloid biosynthesis;ko00401//Novobiocin biosynthesis	-	-	-
	28738.m000146	28738.t000001	aspartate aminotransferase, putative	ko00360//Phenylalanine metabolism;ko00270//Cysteine and methionine metabolism;ko00330//Arginine and proline metabolism;ko00250//Alanine, aspartate and glutamate metabolism;ko00350//Tyrosine metabolism;ko00400//Phenylalanine, tyrosine and tryptophan biosynthesis;ko04975//Fat digestion and absorption	GO:0043231//intracellular membrane-bounded organelle	GO:0046914//transition metal ion binding;GO:0008483//transaminase activity;GO:0048037//cofactor binding	GO:0019752//carboxylic acid metabolic process;GO:0010038//response to metal ion
	29794.m003446	29794.t000145	aspartate aminotransferase, putative	ko00360//Phenylalanine metabolism;ko00270//Cysteine and methionine metabolism;ko00330//Arginine and proline metabolism;ko00710//Carbon fixation in photosynthetic organisms;ko00250//Alanine, aspartate and glutamate metabolism;ko00350//Tyrosine metabolism;ko00400//Phenylalanine, tyrosine and tryptophan biosynthesis;ko00960//Tropane, piperidine and pyridine alkaloid biosynthesis;ko00950//Isoquinolin…	GO:0042579//microbody	GO:0008483//transaminase activity;GO:0048037//cofactor binding	GO:0009060//aerobic respiration;GO:0009078;GO:0009066//aspartate family amino acid metabolic process
	29785.m000952	29785.t000021	histidinol-phosphate aminotransferase, putative	ko00360//Phenylalanine metabolism;ko00350//Tyrosine metabolism;ko00400//Phenylalanine, tyrosine and tryptophan biosynthesis;ko00960//Tropane, piperidine and pyridine alkaloid biosynthesis;ko00340//Histidine metabolism;ko00401//Novobiocin biosynthesis	GO:0009536//plastid	GO:0008483//transaminase activity;GO:0048037//cofactor binding	GO:0006547//histidine metabolic process
	30010.m000676	30010.t000026	carboxymethylenebutenolidase, putative	ko00361//Chlorocyclohexane and chlorobenzene degradation;ko00623//Toluene degradation;ko00364//Fluorobenzoate degradation	-	-	-
	29726.m003913	29726.t000025	endo-1,3-1,4-beta-d-glucanase, putative	ko00361//Chlorocyclohexane and chlorobenzene degradation;ko00623//Toluene degradation;ko00364//Fluorobenzoate degradation	-	-	-
	29708.m000188	29708.t000004	tryptophanyl-tRNA synthetase, putative	ko00380//Tryptophan metabolism;ko00970//Aminoacyl-tRNA biosynthesis	-	-	-
	30174.m008859	30174.t000256	3-phosphoshikimate 1-carboxyvinyltransferase, putative	ko00400//Phenylalanine, tyrosine and tryptophan biosynthesis	GO:0009536//plastid	GO:0016765//transferase activity, transferring alkyl or aryl (other than methyl) groups	GO:0008652//cellular amino acid biosynthetic process;GO:0006950//response to stress
	30147.m013928	30147.t000199	anthranilate phosphoribosyltransferase, putative	ko00400//Phenylalanine, tyrosine and tryptophan biosynthesis	-	GO:0016763//transferase activity, transferring pentosyl groups	GO:0006568//tryptophan metabolic process
	29681.m001325	29681.t000030	anthranilate synthase component I, putative	ko00400//Phenylalanine, tyrosine and tryptophan biosynthesis	-	-	-
	28327.m000358	28327.t000009	Chorismate synthase, chloroplast precursor, putative	ko00400//Phenylalanine, tyrosine and tryptophan biosynthesis	-	-	-
	29732.m000319	29732.t000012	tryptophan biosynthesis protein, trpc, putative	ko00400//Phenylalanine, tyrosine and tryptophan biosynthesis	-	-	-
	30190.m011214	30190.t000450	Glutamate--cysteine ligase, chloroplast precursor, putative	ko00480//Glutathione metabolism	-	-	-
	29904.m002966	29904.t000080	glutathione reductase, putative	ko00480//Glutathione metabolism	-	-	-
	29648.m002024	29648.t000111	Cytochrome c peroxidase, mitochondrial precursor, putative	ko00480//Glutathione metabolism;ko00053//Ascorbate and aldarate metabolism	-	GO:0005506//iron ion binding;GO:0004601//peroxidase activity	GO:0008152//metabolic process;GO:0006950//response to stress
	29939.m000529	29939.t000007	dehydroascorbate reductase, putative	ko00480//Glutathione metabolism;ko00982//Drug metabolism - cytochrome P450;ko00980//Metabolism of xenobiotics by cytochrome P450	-	-	-
	28524.m000012	28524.t000001	dehydroascorbate reductase, putative	ko00480//Glutathione metabolism;ko00982//Drug metabolism - cytochrome P450;ko00980//Metabolism of xenobiotics by cytochrome P450	GO:0009526//plastid envelope;GO:0009532//plastid stroma	GO:0005488//binding;GO:0015038//glutathione disulfide oxidoreductase activity	GO:0006464//cellular protein modification process
	29805.m001510	29805.t000041	glutathione-s-transferase omega, putative	ko00480//Glutathione metabolism;ko00982//Drug metabolism - cytochrome P450;ko00980//Metabolism of xenobiotics by cytochrome P450	-	-	-
	30190.m011201	30190.t000437	glutathione-s-transferase theta, gst, putative	ko00480//Glutathione metabolism;ko00982//Drug metabolism - cytochrome P450;ko00980//Metabolism of xenobiotics by cytochrome P450	-	-	-
	28738.m000149	28738.t000004	glutathione-s-transferase theta, gst, putative	ko00480//Glutathione metabolism;ko00982//Drug metabolism - cytochrome P450;ko00980//Metabolism of xenobiotics by cytochrome P450	-	GO:0016765//transferase activity, transferring alkyl or aryl (other than methyl) groups	-
	30190.m011200	30190.t000436	glutathione-s-transferase theta, gst, putative	ko00480//Glutathione metabolism;ko00982//Drug metabolism - cytochrome P450;ko00980//Metabolism of xenobiotics by cytochrome P450	-	-	-
	29769.m000462	29769.t000015	microsomal glutathione s-transferase, putative	ko00480//Glutathione metabolism;ko00982//Drug metabolism - cytochrome P450;ko00980//Metabolism of xenobiotics by cytochrome P450	-	-	-
	30170.m014134	30170.t000546	tetratricopeptide repeat protein, tpr, putative	ko00514//Other types of O-glycan biosynthesis	-	-	-
	28226.m000864	28226.t000034	galactokinase, putative	ko00520//Amino sugar and nucleotide sugar metabolism	-	-	-
	28320.m001101	28320.t000028	NADH-cytochrome B5 reductase, putative	ko00520//Amino sugar and nucleotide sugar metabolism	-	-	-
	30190.m010846	30190.t000082	UDP-glucose 4-epimerase, putative	ko00520//Amino sugar and nucleotide sugar metabolism;ko00052//Galactose metabolism	-	-	-
	30190.m011104	30190.t000340	NAD dependent epimerase/dehydratase, putative	ko00520//Amino sugar and nucleotide sugar metabolism;ko00523//Polyketide sugar unit biosynthesis	-	-	-
	27660.m000084	27660.t000003	Monoglyceride lipase, putative	ko00561//Glycerolipid metabolism	-	-	-
	29633.m000917	29633.t000036	glycerol-3-phosphate dehydrogenase, putative	ko00564//Glycerophospholipid metabolism	-	-	-
	27613.m000618	27613.t000011	glycerophosphoryl diester phosphodiesterase, putative	ko00564//Glycerophospholipid metabolism	-	-	-
	27810.m000646	27810.t000017	lysophosphatidic acid acyltransferase, putative	ko00564//Glycerophospholipid metabolism;ko00561//Glycerolipid metabolism	-	-	-
	28320.m001141	28320.t000068	phopholipase d alpha, putative	ko00564//Glycerophospholipid metabolism;ko04144//Endocytosis;ko04666//Fc gamma R-mediated phagocytosis;ko04912//GnRH signaling pathway;ko04724//Glutamatergic synapse;ko00565//Ether lipid metabolism	-	-	-
	29923.m000836	29923.t000051	leukotriene A-4 hydrolase, putative	ko00590//Arachidonic acid metabolism	-	-	-
	27394.m000354	27394.t000015	Iron(III)-zinc(II) purple acid phosphatase precursor, putative	ko00627//Aminobenzoate degradation;ko00790//Folate biosynthesis;ko02020//Two-component system	-	-	-
	29651.m000281	29651.t000001	Fructose-bisphosphate aldolase, putative	ko00627//Aminobenzoate degradation;ko00903//Limonene and pinene degradation;ko00624//Polycyclic aromatic hydrocarbon degradation;ko00363//Bisphenol degradation;ko00625//Chloroalkane and chloroalkene degradation;ko00626//Naphthalene degradation	-	-	-
	30086.m000213	30086.t000010	isocitrate lyase, putative	ko00630//Glyoxylate and dicarboxylate metabolism	GO:0005777//peroxisome	GO:0005488//binding;GO:0016833//oxo-acid-lyase activity	GO:0009060//aerobic respiration;GO:0043436;GO:0044262//cellular carbohydrate metabolic process
	29662.m000455	29662.t000009	1-aminocyclopropane-1-carboxylate deaminase, putative	ko00640//Propanoate metabolism	-	-	-
	29840.m000625	29840.t000023	Esterase D, putative	ko00680//Methane metabolism	-	-	-
	29596.m000695	29596.t000009	serine hydroxymethyltransferase, putative	ko00680//Methane metabolism;ko00460//Cyanoamino acid metabolism;ko00260//Glycine, serine and threonine metabolism;ko00670//One carbon pool by folate	-	-	-
	30174.m008673	30174.t000070	conserved hypothetical protein	ko00740//Riboflavin metabolism	-	-	-
	57873.m000013	57873.t000001	aldo/keto reductase, putative	ko00750//Vitamin B6 metabolism	-	GO:0004033//aldo-keto reductase (NADP) activity	GO:0008152//metabolic process
	29701.m000587	29701.t000008	Pyridoxin biosynthesis protein PDX1, putative	ko00750//Vitamin B6 metabolism	-	-	-
	30174.m008666	30174.t000063	3-methyl-2-oxobutanoate hydroxymethyltransferase, putative	ko00770//Pantothenate and CoA biosynthesis	GO:0044424	GO:0016742//hydroxymethyl-, formyl- and related transferase activity	GO:0009108//coenzyme biosynthetic process;GO:0006730//one-carbon metabolic process
	30162.m001300	30162.t000045	pantothenate kinase, putative	ko00770//Pantothenate and CoA biosynthesis	-	-	-
	29757.m000719	29757.t000014	conserved hypothetical protein	ko00790//Folate biosynthesis;ko04122//Sulfur relay system	-	-	GO:0009108//coenzyme biosynthetic process;GO:0009755//hormone-mediated signaling pathway;GO:0042040
	30128.m008996	30128.t000457	glutamyl-tRNA synthetase, cytoplasmic, putative	ko00860//Porphyrin and chlorophyll metabolism;ko00970//Aminoacyl-tRNA biosynthesis	-	-	-
	29358.m000044	29358.t000001	farnesyl-pyrophosphate synthetase, putative	ko00900//Terpenoid backbone biosynthesis	-	GO:0004659//prenyltransferase activity	GO:0006720//isoprenoid metabolic process
	30128.m008733	30128.t000194	Alpha-L-fucosidase 2 precursor, putative	ko00906//Carotenoid biosynthesis	-	GO:0016787//hydrolase activity	GO:0044238
	29739.m003689	29739.t000125	zinc finger protein, putative	ko00906//Carotenoid biosynthesis	-	GO:0016787//hydrolase activity	GO:0044238
	29854.m001093	29854.t000004	aldehyde oxidase, putative	ko00906//Carotenoid biosynthesis;ko00380//Tryptophan metabolism	-	-	-
	30213.m000673	30213.t000010	cytochrome B5 isoform 1, putative	ko00910//Nitrogen metabolism	-	-	-
	30169.m006441	30169.t000218	Sulfite reductase [ferredoxin], putative	ko00920//Sulfur metabolism	GO:0009526//plastid envelope;GO:0009532//plastid stroma;GO:0005576//extracellular region	GO:0051536//iron-sulfur cluster binding;GO:0005506//iron ion binding;GO:0016673	GO:0006970//response to osmotic stress;GO:0008152//metabolic process
	30170.m014063	30170.t000475	Isoflavone reductase, putative	ko00941//Flavonoid biosynthesis;ko00624//Polycyclic aromatic hydrocarbon degradation;ko00640//Propanoate metabolism;ko00361//Chlorocyclohexane and chlorobenzene degradation;ko00351//DDT degradation	-	-	-
	27543.m000154	27543.t000006	alanyl-tRNA synthetase, putative	ko00970//Aminoacyl-tRNA biosynthesis	-	-	-
	29756.m000503	29756.t000018	amidase, putative	ko00970//Aminoacyl-tRNA biosynthesis	-	-	-
	29756.m000504	29756.t000019	amidase, putative	ko00970//Aminoacyl-tRNA biosynthesis	-	-	-
	29679.m000382	29679.t000008	arginyl-tRNA synthetase, putative	ko00970//Aminoacyl-tRNA biosynthesis	-	-	-
	29912.m005422	29912.t000148	arginyl-tRNA synthetase, putative	ko00970//Aminoacyl-tRNA biosynthesis	GO:0009536//plastid	GO:0004812//aminoacyl-tRNA ligase activity;GO:0032559	GO:0006418//tRNA aminoacylation for protein translation;GO:0003006//developmental process involved in reproduction
	30066.m000715	30066.t000011	glutaminyl-tRNA synthetase, putative	ko00970//Aminoacyl-tRNA biosynthesis	-	-	-
	30147.m014381	30147.t000652	Glutamyl-tRNA(Gln) amidotransferase subunit A, putative	ko00970//Aminoacyl-tRNA biosynthesis	-	GO:0016879//ligase activity, forming carbon-nitrogen bonds;GO:0016811//hydrolase activity, acting on carbon-nitrogen (but not peptide) bonds, in linear amides	-
	29757.m000724	29757.t000019	histidyl-tRNA synthetase, putative	ko00970//Aminoacyl-tRNA biosynthesis	GO:0009536//plastid	GO:0004812//aminoacyl-tRNA ligase activity;GO:0032559	GO:0006418//tRNA aminoacylation for protein translation
	29827.m002633	29827.t000106	seryl-tRNA synthetase, putative	ko00970//Aminoacyl-tRNA biosynthesis	GO:0044444//cytoplasmic part	GO:0004812//aminoacyl-tRNA ligase activity;GO:0032559	GO:0006418//tRNA aminoacylation for protein translation;GO:0010038//response to metal ion
	29822.m003488	29822.t000163	tyrosyl-tRNA synthetase, putative	ko00970//Aminoacyl-tRNA biosynthesis	-	-	-
	29657.m000469	29657.t000010	isoleucyl tRNA synthetase, putative	ko00970//Aminoacyl-tRNA biosynthesis;ko00290//Valine, leucine and isoleucine biosynthesis	GO:0044444//cytoplasmic part	GO:0004812//aminoacyl-tRNA ligase activity;GO:0046914//transition metal ion binding;GO:0032559	GO:0006418//tRNA aminoacylation for protein translation;GO:0010038//response to metal ion
	29777.m000279	29777.t000010	valyl-tRNA synthetase, putative	ko00970//Aminoacyl-tRNA biosynthesis;ko00290//Valine, leucine and isoleucine biosynthesis	-	-	-
	29904.m002904	29904.t000018	methionine-tRNA synthetase, putative	ko00970//Aminoacyl-tRNA biosynthesis;ko00450//Selenocompound metabolism	-	-	-
	29762.m000499	29762.t000027	conserved hypothetical protein	ko03013//RNA transport	-	-	-
	30204.m001744	30204.t000013	conserved hypothetical protein	ko03013//RNA transport	-	-	-
	30170.m013693	30170.t000105	conserved hypothetical protein	ko03013//RNA transport	-	-	-
	29912.m005374	29912.t000100	dead box ATP-dependent RNA helicase, putative	ko03013//RNA transport	-	GO:0032559;GO:0042623//ATPase activity, coupled	-
	30078.m002234	30078.t000027	dead box ATP-dependent RNA helicase, putative	ko03013//RNA transport	-	-	-
	29620.m000537	29620.t000007	eif-1a, putative	ko03013//RNA transport	-	-	-
	29904.m002921	29904.t000035	elongation factor 1-alpha, putative	ko03013//RNA transport	-	-	-
	29938.m000588	29938.t000005	elongation factor 1-alpha, putative	ko03013//RNA transport	GO:0044424	GO:0017111//nucleoside-triphosphatase activity;GO:0008135//translation factor activity, nucleic acid binding;GO:0004779//sulfate adenylyltransferase activity;GO:0032561//guanyl ribonucleotide binding	GO:0006412//translation;GO:0009207
	30143.m001190	30143.t000029	Eukaryotic translation initiation factor 3 RNA-binding subunit, putative	ko03013//RNA transport	-	-	-
	29753.m000255	29753.t000007	importin beta-1, putative	ko03013//RNA transport	GO:0005635//nuclear envelope;GO:0009536//plastid	GO:0022892	GO:0015031//protein transport
	29869.m001161	29869.t000026	importin beta-2, putative	ko03013//RNA transport	-	-	-
	30084.m000184	30084.t000009	importin beta-3, putative	ko03013//RNA transport	-	-	-
	29844.m003357	29844.t000203	leucine rich repeat-containingprotein, putative	ko03013//RNA transport	GO:0012505//endomembrane system;GO:0031090//organelle membrane;GO:0009536//plastid	-	GO:0006970//response to osmotic stress;GO:0051169//nuclear transport
	30147.m014188	30147.t000459	Methylosome subunit pICln, putative	ko03013//RNA transport	-	-	-
	30146.m003528	30146.t000105	Nucleoporin NUP53, putative	ko03013//RNA transport	-	-	-
	28166.m001084	28166.t000047	translation factor sui1, putative	ko03013//RNA transport	-	GO:0008135//translation factor activity, nucleic acid binding	GO:0006412//translation
	29666.m001436	29666.t000012	nuclear acid binding protein, putative	ko03013//RNA transport;ko03015//mRNA surveillance pathway;ko03018//RNA degradation	-	-	-
	30169.m006434	30169.t000211	nuclear acid binding protein, putative	ko03013//RNA transport;ko03015//mRNA surveillance pathway;ko03018//RNA degradation	-	GO:0005488//binding	-
	30055.m001569	30055.t000039	nucleolar phosphoprotein, putative	ko03013//RNA transport;ko03015//mRNA surveillance pathway;ko03018//RNA degradation	-	-	-
	30170.m013847	30170.t000259	polyadenylate-binding protein, putative	ko03013//RNA transport;ko03015//mRNA surveillance pathway;ko03018//RNA degradation	-	-	-
	30147.m013821	30147.t000092	conserved hypothetical protein	ko03013//RNA transport;ko05416//Viral myocarditis	-	-	-
	27455.m000039	27455.t000001	Eukaryotic initiation factor iso-4F subunit p82-34, putative	ko03013//RNA transport;ko05416//Viral myocarditis	GO:0043231//intracellular membrane-bounded organelle	GO:0008135//translation factor activity, nucleic acid binding	GO:0006412//translation
	29637.m000760	29637.t000038	Circumsporozoite protein precursor, putative	ko03015//mRNA surveillance pathway	-	-	-
	30094.m000674	30094.t000010	dc50, putative	ko03015//mRNA surveillance pathway	-	-	-
	30131.m006925	30131.t000076	eukaryotic peptide chain release factor subunit, putative	ko03015//mRNA surveillance pathway	-	-	-
	29900.m001607	29900.t000069	Heterogeneous nuclear ribonucleoprotein A1, putative	ko03015//mRNA surveillance pathway	-	-	-
	29676.m001619	29676.t000010	nucleotide binding protein, putative	ko03015//mRNA surveillance pathway	-	-	-
	30147.m013755	30147.t000026	pre-mRNA cleavage factor im, 25kD subunit, putative	ko03015//mRNA surveillance pathway	-	-	-
	29816.m000684	29816.t000021	(Di)nucleoside polyphosphate hydrolase, putative	ko03018//RNA degradation	-	-	-
	28525.m000268	28525.t000009	conserved hypothetical protein	ko03018//RNA degradation	-	-	-
	29950.m001150	29950.t000034	conserved hypothetical protein	ko03018//RNA degradation	-	-	-
	29805.m001532	29805.t000063	nucleotide binding protein, putative	ko03018//RNA degradation	-	-	-
	27913.m000019	27913.t000001	transcription initiation factor iib, putative	ko03022//Basal transcription factors	-	-	-
	29805.m001527	29805.t000058	arginine/serine-rich splicing factor, putative	ko03040//Spliceosome	-	-	-
	29986.m001610	29986.t000026	arginine/serine-rich splicing factor, putative	ko03040//Spliceosome	-	-	-
	30128.m008837	30128.t000298	arginine/serine-rich splicing factor, putative	ko03040//Spliceosome	GO:0043231//intracellular membrane-bounded organelle	GO:0016301//kinase activity;GO:0005515//protein binding;GO:0000166//nucleotide binding	GO:0050896//response to stimulus;GO:0009987//cellular process
	30128.m008840	30128.t000301	arginine/serine-rich splicing factor, putative	ko03040//Spliceosome	-	GO:0005488//binding	-
	28610.m000073	28610.t000004	arginine/serine-rich splicing factor, putative	ko03040//Spliceosome	-	GO:0046914//transition metal ion binding	-
	29706.m001348	29706.t000078	Heterogeneous nuclear ribonucleoprotein A1, putative	ko03040//Spliceosome	-	-	-
	29680.m001659	29680.t000002	Poly(rC)-binding protein, putative	ko03040//Spliceosome	-	-	-
	27914.m000418	27914.t000011	spliceosome associated protein, putative	ko03040//Spliceosome	-	-	-
	29806.m000937	29806.t000008	Splicing factor 3B subunit, putative	ko03040//Spliceosome	-	-	-
	29646.m001075	29646.t000023	splicing factor u2af large subunit, putative	ko03040//Spliceosome	-	-	-
	30128.m008711	30128.t000172	U2 small nuclear ribonucleoprotein A, putative	ko03040//Spliceosome	-	-	-
	30174.m009088	30174.t000485	glycine-rich RNA-binding protein, putative	ko03040//Spliceosome;ko03013//RNA transport	-	-	-
	29629.m001425	29629.t000076	Heterogeneous nuclear ribonucleoprotein A1, putative	ko03040//Spliceosome;ko03013//RNA transport	GO:0032991//macromolecular complex	GO:0005488//binding	-
	29877.m000483	29877.t000021	conserved hypothetical protein	ko03040//Spliceosome;ko03013//RNA transport;ko03015//mRNA surveillance pathway	-	GO:0005488//binding	-
	29876.m000260	29876.t000017	RNA and export factor binding protein, putative	ko03040//Spliceosome;ko03013//RNA transport;ko03015//mRNA surveillance pathway	-	GO:0005488//binding	-
	30078.m002323	30078.t000116	ribonucleoprotein, chloroplast, putative	ko03040//Spliceosome;ko03013//RNA transport;ko03015//mRNA surveillance pathway;ko03018//RNA degradation;ko05130//Pathogenic Escherichia coli infection	-	-	-
	30147.m013835	30147.t000106	ribonucleoprotein, chloroplast, putative	ko03040//Spliceosome;ko03015//mRNA surveillance pathway;ko05130//Pathogenic Escherichia coli infection	-	-	-
	30055.m001621	30055.t000091	lsm1, putative	ko03040//Spliceosome;ko03018//RNA degradation	-	-	-
	29986.m001592	29986.t000008	Small nuclear ribonucleoprotein SM D3, putative	ko03040//Spliceosome;ko03018//RNA degradation	-	-	-
	29726.m003903	29726.t000015	heat shock protein 70kD, putative	ko03040//Spliceosome;ko04141//Protein processing in endoplasmic reticulum;ko05145//Toxoplasmosis;ko05162//Measles;ko04144//Endocytosis;ko04010//MAPK signaling pathway;ko04612//Antigen processing and presentation	-	-	-
	29598.m000449	29598.t000008	ankyrin repeat-containingprotein, putative	ko03040//Spliceosome;ko04141//Protein processing in endoplasmic reticulum;ko05145//Toxoplasmosis;ko05162//Measles;ko04144//Endocytosis;ko04010//MAPK signaling pathway;ko04612//Antigen processing and presentation;ko05020//Prion diseases	-	-	-
	30045.m000470	30045.t000002	26S protease regulatory subunit 6b, putative	ko03050//Proteasome	-	-	-
	30170.m014093	30170.t000505	26S protease regulatory subunit S10b, putative	ko03050//Proteasome	-	-	-
	29884.m000185	29884.t000006	26S protease regulatory subunit, putative	ko03050//Proteasome	GO:0044424	GO:0032559;GO:0042623//ATPase activity, coupled	GO:0009057//macromolecule catabolic process
	30179.m000564	30179.t000013	26S protease regulatory subunit, putative	ko03050//Proteasome	-	-	-
	30204.m001814	30204.t000083	26S protease regulatory subunit, putative	ko03050//Proteasome	-	-	-
	29956.m000105	29956.t000002	26S proteasome non-atpase regulatory subunit, putative	ko03050//Proteasome	-	-	-
	29868.m000344	29868.t000008	26S proteasome non-atpase regulatory subunit, putative	ko03050//Proteasome	-	-	-
	30147.m013798	30147.t000069	26S proteasome non-atpase regulatory subunit, putative	ko03050//Proteasome	-	-	-
	29983.m003134	29983.t000033	26S proteasome regulatory subunit rpn1, putative	ko03050//Proteasome	-	-	-
	29869.m001177	29869.t000042	26S proteasome regulatory subunit S3, putative	ko03050//Proteasome	-	-	-
	30068.m002663	30068.t000153	26S proteasome subunit, putative	ko03050//Proteasome	GO:0005838//proteasome regulatory particle;GO:0043231//intracellular membrane-bounded organelle	-	GO:0019941//modification-dependent protein catabolic process
	27623.m000137	27623.t000003	cop9 complex subunit 7a, putative	ko03050//Proteasome	-	-	-
	27958.m000040	27958.t000002	proteasome inhibitor, putative	ko03050//Proteasome	-	-	-
	30147.m014437	30147.t000708	proteasome subunit alpha type, putative	ko03050//Proteasome	-	-	-
	30169.m006323	30169.t000100	ubiquitin, putative	ko03320//PPAR signaling pathway	GO:0043231//intracellular membrane-bounded organelle;GO:0016020//membrane	-	GO:0009725//response to hormone;GO:0019941//modification-dependent protein catabolic process;GO:0007275//multicellular organismal development;GO:0032446//protein modification by small protein conjugation;GO:0009692
	30055.m001541	30055.t000011	poly [ADP-ribose] polymerase, putative	ko03410//Base excision repair	-	-	-
	29822.m003358	29822.t000033	26 proteasome complex subunit DSS1, putative	ko03440//Homologous recombination;ko03050//Proteasome	-	-	-
	30073.m002287	30073.t000097	Inositol-tetrakisphosphate 1-kinase, putative	ko04070//Phosphatidylinositol signaling system;ko00562//Inositol phosphate metabolism	GO:0043231//intracellular membrane-bounded organelle	GO:0046872//metal ion binding;GO:0051766//inositol trisphosphate kinase activity;GO:0051765//inositol tetrakisphosphate kinase activity;GO:0032559	GO:0043647//inositol phosphate metabolic process;GO:0006796//phosphate-containing compound metabolic process
	30042.m000491	30042.t000029	Inositol-tetrakisphosphate 1-kinase, putative	ko04070//Phosphatidylinositol signaling system;ko00562//Inositol phosphate metabolism	-	-	-
	29872.m000541	29872.t000019	coatomer beta subunit, putative	ko04080//Neuroactive ligand-receptor interaction	GO:0030120//vesicle coat	GO:0004683//calmodulin-dependent protein kinase activity	GO:0015031//protein transport
	29596.m000712	29596.t000026	E3 ubiquitin protein ligase upl2, putative	ko04120//Ubiquitin mediated proteolysis	-	-	-
	29889.m003249	29889.t000015	importin alpha, putative	ko04120//Ubiquitin mediated proteolysis	GO:0005635//nuclear envelope;GO:0044444//cytoplasmic part;GO:0031981//nuclear lumen	GO:0022892	GO:0006605//protein targeting
	30147.m014435	30147.t000706	ubiquitin-conjugating enzyme E2-25kD, putative	ko04120//Ubiquitin mediated proteolysis	-	GO:0019787//small conjugating protein ligase activity	GO:0070646//protein modification by small protein removal;GO:0019941//modification-dependent protein catabolic process;GO:0032446//protein modification by small protein conjugation
	30147.m013985	30147.t000256	ubiquitin-conjugating enzyme h, putative	ko04120//Ubiquitin mediated proteolysis	-	-	-
	30174.m008626	30174.t000023	ubiquitin-conjugating enzyme h, putative	ko04120//Ubiquitin mediated proteolysis	-	GO:0016879//ligase activity, forming carbon-nitrogen bonds;GO:0032559	GO:0006464//cellular protein modification process
	30190.m011244	30190.t000480	ubiquitin-conjugating enzyme h, putative	ko04120//Ubiquitin mediated proteolysis	-	-	-
	29646.m001060	29646.t000008	ubiquitin-conjugating enzyme m, putative	ko04120//Ubiquitin mediated proteolysis	-	-	-
	29736.m002026	29736.t000022	ubiquitin-conjugating enzyme rad6, putative	ko04120//Ubiquitin mediated proteolysis	-	GO:0016879//ligase activity, forming carbon-nitrogen bonds;GO:0032559	GO:0006464//cellular protein modification process
	27538.m000329	27538.t000016	conserved hypothetical protein	ko04120//Ubiquitin mediated proteolysis;ko03420//Nucleotide excision repair	-	-	-
	30128.m008884	30128.t000345	importin alpha, putative	ko04120//Ubiquitin mediated proteolysis;ko04140//Regulation of autophagy	GO:0005635//nuclear envelope	GO:0022892	GO:0006605//protein targeting
	29820.m000987	29820.t000008	ubiquitin-activating enzyme E1, putative	ko04120//Ubiquitin mediated proteolysis;ko05012//Parkinson's disease	-	-	-
	30142.m000654	30142.t000028	rotamase, putative	ko04122//Sulfur relay system	-	-	-
	30078.m002349	30078.t000142	syntaxin, putative	ko04130//SNARE interactions in vesicular transport	-	-	-
	29635.m000455	29635.t000015	vesicle transport V-snare protein vti1a, putative	ko04130//SNARE interactions in vesicular transport	-	-	-
	29904.m002973	29904.t000087	Vesicle-associated membrane protein, putative	ko04130//SNARE interactions in vesicular transport	-	-	-
	30204.m001778	30204.t000047	Vesicle-associated membrane protein, putative	ko04130//SNARE interactions in vesicular transport	-	-	-
	29634.m002119	29634.t000065	syntaxin, arabidopsis thaliana, putative	ko04130//SNARE interactions in vesicular transport;ko00770//Pantothenate and CoA biosynthesis	-	-	-
	30147.m014252	30147.t000523	conserved hypothetical protein	ko04140//Regulation of autophagy	-	-	-
	29970.m001016	29970.t000045	ubiquitin-protein ligase, putative	ko04140//Regulation of autophagy	-	-	-
	30010.m000665	30010.t000015	bcr-associated protein, bap, putative	ko04141//Protein processing in endoplasmic reticulum	-	-	-
	30131.m007079	30131.t000230	Chaperone protein dnaJ, putative	ko04141//Protein processing in endoplasmic reticulum	-	-	-
	30170.m013731	30170.t000143	Chaperone protein dnaJ, putative	ko04141//Protein processing in endoplasmic reticulum	-	-	-
	28842.m000929	28842.t000024	glucosidase II beta subunit, putative	ko04141//Protein processing in endoplasmic reticulum	GO:0031410//cytoplasmic vesicle	GO:0005515//protein binding	GO:0006952//defense response
	29889.m003270	29889.t000036	GTP-binding protein sar1, putative	ko04141//Protein processing in endoplasmic reticulum	-	-	-
	30076.m004672	30076.t000236	GTP-binding protein sar1, putative	ko04141//Protein processing in endoplasmic reticulum	-	-	-
	29739.m003589	29739.t000025	heat-shock protein, putative	ko04141//Protein processing in endoplasmic reticulum	-	-	GO:0050896//response to stimulus
	29751.m001824	29751.t000039	heat-shock protein, putative	ko04141//Protein processing in endoplasmic reticulum	-	-	-
	29916.m000533	29916.t000019	heat-shock protein, putative	ko04141//Protein processing in endoplasmic reticulum	-	-	-
	29727.m000463	29727.t000002	heat-shock protein, putative	ko04141//Protein processing in endoplasmic reticulum	-	-	GO:0000302//response to reactive oxygen species;GO:0009642//response to light intensity
	29739.m003588	29739.t000024	heat-shock protein, putative	ko04141//Protein processing in endoplasmic reticulum	-	-	GO:0050896//response to stimulus
	29827.m002646	29827.t000119	heat-shock protein, putative	ko04141//Protein processing in endoplasmic reticulum	GO:0044432	-	GO:0006950//response to stress
	29827.m002650	29827.t000123	heat-shock protein, putative	ko04141//Protein processing in endoplasmic reticulum	-	-	-
	29842.m003530	29842.t000027	NSFL1 cofactor p47, putative	ko04141//Protein processing in endoplasmic reticulum	-	-	-
	29647.m002046	29647.t000054	nuclear protein localization, putative	ko04141//Protein processing in endoplasmic reticulum	-	-	-
	29990.m000516	29990.t000020	nucleotide binding protein, putative	ko04141//Protein processing in endoplasmic reticulum	-	-	-
	29830.m001435	29830.t000052	plant ubiquilin, putative	ko04141//Protein processing in endoplasmic reticulum	-	-	-
	28076.m000415	28076.t000006	protein disulfide isomerase, putative	ko04141//Protein processing in endoplasmic reticulum	GO:0031090//organelle membrane;GO:0009536//plastid	GO:0016862//intramolecular oxidoreductase activity, interconverting keto- and enol-groups;GO:0015036//disulfide oxidoreductase activity;GO:0004576//oligosaccharyl transferase activity	GO:0018904;GO:0006950//response to stress;GO:0019725//cellular homeostasis
	30128.m008894	30128.t000355	protein disulfide isomerase, putative	ko04141//Protein processing in endoplasmic reticulum	GO:0043231//intracellular membrane-bounded organelle	GO:0016862//intramolecular oxidoreductase activity, interconverting keto- and enol-groups;GO:0015036//disulfide oxidoreductase activity	GO:0018904;GO:0019725//cellular homeostasis
	30111.m000717	30111.t000020	protein disulfide isomerase, putative	ko04141//Protein processing in endoplasmic reticulum	-	-	-
	30183.m001308	30183.t000038	protein transport protein sec23, putative	ko04141//Protein processing in endoplasmic reticulum	-	-	-
	29337.m000224	29337.t000012	Protein transport protein Sec24A, putative	ko04141//Protein processing in endoplasmic reticulum	-	-	-
	30170.m014320	30170.t000732	scythe/bat3, putative	ko04141//Protein processing in endoplasmic reticulum	-	-	-
	29841.m002850	29841.t000114	small heat-shock protein, putative	ko04141//Protein processing in endoplasmic reticulum	-	-	-
	29646.m001059	29646.t000007	dolichyl-diphosphooligosaccharide--protein glycosyltransferase, putative	ko04141//Protein processing in endoplasmic reticulum;ko00510//N-Glycan biosynthesis;ko00513//Various types of N-glycan biosynthesis	-	-	-
	30146.m003523	30146.t000100	protein transport protein sec13, putative	ko04141//Protein processing in endoplasmic reticulum;ko03013//RNA transport	-	-	-
	29607.m000238	29607.t000007	eukaryotic translation initiation factor, putative	ko04141//Protein processing in endoplasmic reticulum;ko03013//RNA transport;ko05162//Measles;ko05160//Hepatitis C	-	-	-
	30205.m001581	30205.t000011	uv excision repair protein rad23, putative	ko04141//Protein processing in endoplasmic reticulum;ko03420//Nucleotide excision repair	-	-	-
	30131.m006910	30131.t000061	uv excision repair protein rad23, putative	ko04141//Protein processing in endoplasmic reticulum;ko03420//Nucleotide excision repair	-	-	-
	28049.m000299	28049.t000007	ubiquitin-conjugating enzyme E2, putative	ko04141//Protein processing in endoplasmic reticulum;ko04120//Ubiquitin mediated proteolysis	-	-	-
	28128.m000154	28128.t000001	ubiquitin-conjugating enzyme E2, putative	ko04141//Protein processing in endoplasmic reticulum;ko04120//Ubiquitin mediated proteolysis	-	-	-
	29915.m000490	29915.t000026	ubiquitin-conjugating enzyme E2, putative	ko04141//Protein processing in endoplasmic reticulum;ko04120//Ubiquitin mediated proteolysis	GO:0016020//membrane	GO:0019899//enzyme binding;GO:0019787//small conjugating protein ligase activity;GO:0032559	GO:0019941//modification-dependent protein catabolic process;GO:0032446//protein modification by small protein conjugation
	30190.m010790	30190.t000026	ubiquitin-conjugating enzyme E2, putative	ko04141//Protein processing in endoplasmic reticulum;ko04120//Ubiquitin mediated proteolysis	-	GO:0016879//ligase activity, forming carbon-nitrogen bonds;GO:0032559	GO:0006464//cellular protein modification process
	28962.m000447	28962.t000016	skp1, putative	ko04141//Protein processing in endoplasmic reticulum;ko04120//Ubiquitin mediated proteolysis;ko04111//Cell cycle - yeast;ko04114//Oocyte meiosis;ko04110//Cell cycle;ko04310//Wnt signaling pathway;ko04350//TGF-beta signaling pathway;ko04710//Circadian rhythm - mammal	-	-	-
	30128.m008900	30128.t000361	calreticulin, putative	ko04141//Protein processing in endoplasmic reticulum;ko05142//Chagas disease (American trypanosomiasis);ko04145//Phagosome;ko04612//Antigen processing and presentation	GO:0044432;GO:0031090//organelle membrane;GO:0009536//plastid	GO:0046872//metal ion binding;GO:0030246//carbohydrate binding;GO:0005515//protein binding	GO:0055065//metal ion homeostasis;GO:0006970//response to osmotic stress;GO:0044267//cellular protein metabolic process;GO:0010038//response to metal ion
	29827.m002653	29827.t000126	AP-1 complex subunit gamma-2, putative	ko04142//Lysosome	-	-	-
	29794.m003457	29794.t000156	AP-2 complex subunit beta-1, putative	ko04142//Lysosome	GO:0030119//AP-type membrane coat adaptor complex	GO:0022892;GO:0019901//protein kinase binding	GO:0015031//protein transport
	30190.m010889	30190.t000125	coatomer gamma subunit, putative	ko04142//Lysosome	GO:0030120//vesicle coat;GO:0009536//plastid	GO:0005515//protein binding	GO:0015031//protein transport
	29848.m004454	29848.t000010	Coatomer subunit beta, putative	ko04142//Lysosome	-	-	-
	28297.m000109	28297.t000002	conserved hypothetical protein	ko04142//Lysosome	GO:0005773//vacuole;GO:0031410//cytoplasmic vesicle	-	GO:0006629//lipid metabolic process
	29739.m003757	29739.t000193	cysteine protease, putative	ko04142//Lysosome	-	-	-
	28462.m000130	28462.t000004	cysteine protease, putative	ko04142//Lysosome	-	-	-
	28076.m000428	28076.t000019	beta-galactosidase, putative	ko04142//Lysosome;ko00052//Galactose metabolism;ko00600//Sphingolipid metabolism;ko00511//Other glycan degradation;ko00531//Glycosaminoglycan degradation;ko00604//Glycosphingolipid biosynthesis - ganglio series	GO:0030312	GO:0030246//carbohydrate binding;GO:0043167//ion binding;GO:0015925	GO:0044238
	30114.m000526	30114.t000024	serine carboxypeptidase, putative	ko04142//Lysosome;ko00460//Cyanoamino acid metabolism;ko04614//Renin-angiotensin system	-	-	-
	30128.m008776	30128.t000237	beta-mannosidase, putative	ko04142//Lysosome;ko00511//Other glycan degradation	-	GO:0015923//mannosidase activity;GO:0043167//ion binding	GO:0044238
	30131.m006982	30131.t000133	lysosomal alpha-mannosidase, putative	ko04142//Lysosome;ko00511//Other glycan degradation	-	-	-
	30131.m006981	30131.t000132	lysosomal alpha-mannosidase, putative	ko04142//Lysosome;ko00511//Other glycan degradation	-	-	-
	29864.m001462	29864.t000038	alpha-n-acetylglucosaminidase, putative	ko04142//Lysosome;ko00531//Glycosaminoglycan degradation	-	-	-
	30190.m010992	30190.t000228	Vacuolar-processing enzyme precursor	ko04142//Lysosome;ko04612//Antigen processing and presentation	GO:0044464	GO:0004175//endopeptidase activity	GO:0016485//protein processing
	29745.m000364	29745.t000011	Serine carboxypeptidase, putative	ko04142//Lysosome;ko04614//Renin-angiotensin system	-	-	-
	30054.m000830	30054.t000045	arf gtpase-activating protein, putative	ko04144//Endocytosis	-	-	-
	28492.m000477	28492.t000015	Charged multivesicular body protein 2a, putative	ko04144//Endocytosis	-	-	-
	29912.m005421	29912.t000147	Charged multivesicular body protein 4b, putative	ko04144//Endocytosis	GO:0010008//endosome membrane	-	GO:0006810//transport
	30146.m003432	30146.t000009	chmp1, putative	ko04144//Endocytosis	-	-	-
	29794.m003361	29794.t000060	Clathrin interactor, putative	ko04144//Endocytosis	-	-	-
	27632.m000173	27632.t000009	Epsin-2, putative	ko04144//Endocytosis	-	-	-
	29626.m000151	29626.t000005	Stromal membrane-associated protein, putative	ko04144//Endocytosis	-	GO:0005083//small GTPase regulator activity;GO:0046914//transition metal ion binding	GO:0032012//regulation of ARF protein signal transduction
	30055.m001537	30055.t000007	Vacuolar protein sorting-associated protein VPS4, putative	ko04144//Endocytosis	-	-	-
	30190.m010847	30190.t000083	dynamin, putative	ko04144//Endocytosis;ko04666//Fc gamma R-mediated phagocytosis;ko05100//Bacterial invasion of epithelial cells;ko04961//Endocrine and other factor-regulated calcium reabsorption	GO:0015630//microtubule cytoskeleton;GO:0031090//organelle membrane;GO:0009534//chloroplast thylakoid	GO:0032561//guanyl ribonucleotide binding;GO:0017111//nucleoside-triphosphatase activity;GO:0019901//protein kinase binding	GO:0003006//developmental process involved in reproduction;GO:0009207;GO:0003002//regionalization;GO:0000904//cell morphogenesis involved in differentiation;GO:0006897//endocytosis;GO:0000919//cell plate assembly
	29506.m000169	29506.t000007	dynamin, putative	ko04144//Endocytosis;ko04666//Fc gamma R-mediated phagocytosis;ko05100//Bacterial invasion of epithelial cells;ko04961//Endocrine and other factor-regulated calcium reabsorption	GO:0009526//plastid envelope;GO:0042579//microbody	GO:0017111//nucleoside-triphosphatase activity;GO:0005543//phospholipid binding;GO:0032561//guanyl ribonucleotide binding	GO:0007031//peroxisome organization;GO:0009207;GO:0007005//mitochondrion organization;GO:0009657//plastid organization;GO:0007275//multicellular organismal development
	30128.m009018	30128.t000479	interferon-induced GTP-binding protein mx, putative	ko04144//Endocytosis;ko04666//Fc gamma R-mediated phagocytosis;ko05100//Bacterial invasion of epithelial cells;ko04961//Endocrine and other factor-regulated calcium reabsorption	-	-	-
	30148.m001407	30148.t000006	interferon-induced GTP-binding protein mx, putative	ko04144//Endocytosis;ko04666//Fc gamma R-mediated phagocytosis;ko05100//Bacterial invasion of epithelial cells;ko04961//Endocrine and other factor-regulated calcium reabsorption	-	-	-
	29727.m000478	29727.t000017	snare protein sec22, putative	ko04145//Phagosome;ko04130//SNARE interactions in vesicular transport	GO:0031224//intrinsic component of membrane;GO:0043231//intracellular membrane-bounded organelle	-	GO:0006810//transport
	30170.m014190	30170.t000602	tubulin beta chain, putative	ko04145//Phagosome;ko04540//Gap junction;ko05130//Pathogenic Escherichia coli infection	-	-	-
	29836.m000559	29836.t000006	actin, putative	ko04145//Phagosome;ko04810//Regulation of actin cytoskeleton;ko04510//Focal adhesion;ko04530//Tight junction;ko05131//Shigellosis;ko04520//Adherens junction;ko05130//Pathogenic Escherichia coli infection;ko05110//Vibrio cholerae infection;ko05100//Bacterial invasion of epithelial cells;ko05410//Hypertrophic cardiomyopathy (HCM);ko04745//Phototransduction - fly;ko05416//Viral myocarditis;ko05414//…	-	-	-
	29586.m000606	29586.t000011	2-hydroxyphytanoyl-CoA lyase, putative	ko04146//Peroxisome	-	-	-
	30147.m013950	30147.t000221	conserved hypothetical protein	ko04146//Peroxisome	-	-	-
	30147.m014462	30147.t000733	Glucose 1-dehydrogenase, putative	ko04146//Peroxisome	-	GO:0003845//11-beta-hydroxysteroid dehydrogenase [NAD(P)] activity	GO:0009725//response to hormone;GO:0006629//lipid metabolic process
	29092.m000446	29092.t000005	peroxiredoxin, putative	ko04146//Peroxisome	-	-	-
	29844.m003340	29844.t000186	peroxiredoxin, putative	ko04146//Peroxisome	GO:0044429//mitochondrial part	GO:0016209//antioxidant activity;GO:0003824//catalytic activity	GO:0006950//response to stress;GO:0019725//cellular homeostasis;GO:0010038//response to metal ion
	29916.m000520	29916.t000006	Peroxisomal biogenesis factor, putative	ko04146//Peroxisome	-	-	-
	29938.m000612	29938.t000029	Corticosteroid 11-beta-dehydrogenase, putative	ko04146//Peroxisome;ko00564//Glycerophospholipid metabolism;ko01040//Biosynthesis of unsaturated fatty acids;ko00061//Fatty acid biosynthesis;ko00565//Ether lipid metabolism	-	-	-
	30128.m008760	30128.t000221	mevalonate kinase, putative	ko04146//Peroxisome;ko00900//Terpenoid backbone biosynthesis	GO:0044424	GO:0016301//kinase activity;GO:0032559	GO:0006720//isoprenoid metabolic process;GO:0006796//phosphate-containing compound metabolic process
	30170.m013876	30170.t000288	sterol carrier, putative	ko04146//Peroxisome;ko03320//PPAR signaling pathway;ko00120//Primary bile acid biosynthesis	-	-	-
	29693.m002009	29693.t000047	Calcyclin-binding protein, putative	ko04310//Wnt signaling pathway	-	-	-
	28644.m000941	28644.t000048	exocyst complex component sec6, putative	ko04530//Tight junction	-	-	-
	29666.m001429	29666.t000005	Heat-shock protein 105 kDa, putative	ko04612//Antigen processing and presentation	-	-	-
	27383.m000160	27383.t000005	Elicitor-responsive protein, putative	ko04620//Toll-like receptor signaling pathway	-	-	-
	29612.m000373	29612.t000001	OTU domain-containing protein 6B, putative	ko04622//RIG-I-like receptor signaling pathway	-	-	-
	30055.m001580	30055.t000050	ef-hand calcium binding protein, putative	ko04626//Plant-pathogen interaction	-	-	-
	29703.m001548	29703.t000084	elongation factor tu, putative	ko04626//Plant-pathogen interaction	-	-	-
	29739.m003662	29739.t000098	guanine nucleotide-exchange, putative	ko04626//Plant-pathogen interaction	GO:0005768//endosome;GO:0044431//Golgi apparatus part	GO:0005083//small GTPase regulator activity;GO:0005488//binding	GO:0006952//defense response;GO:0006810//transport;GO:0032011//ARF protein signal transduction
	29629.m001408	29629.t000059	NOI, putative	ko04626//Plant-pathogen interaction	GO:0016020//membrane	-	GO:0010035//response to inorganic substance
	29732.m000316	29732.t000009	NOI, putative	ko04626//Plant-pathogen interaction	-	-	-
	30076.m004572	30076.t000136	Serine/threonine-protein kinase PBS1, putative	ko04626//Plant-pathogen interaction	-	GO:0004702//receptor signaling protein serine/threonine kinase activity;GO:0032559	GO:0006464//cellular protein modification process
	30128.m008771	30128.t000232	mitogen activated protein kinase kinase kinase 3, mapkkk3, mekk3, putative	ko04626//Plant-pathogen interaction;ko04011//MAPK signaling pathway - yeast	-	GO:0004702//receptor signaling protein serine/threonine kinase activity;GO:0016628//oxidoreductase activity, acting on the CH-CH group of donors, NAD or NADP as acceptor;GO:0032559	GO:0006464//cellular protein modification process;GO:0006950//response to stress;GO:0009791//post-embryonic development
	30169.m006619	30169.t000396	heat shock protein, putative	ko04626//Plant-pathogen interaction;ko04141//Protein processing in endoplasmic reticulum;ko05200//Pathways in cancer;ko04914//Progesterone-mediated oocyte maturation;ko04612//Antigen processing and presentation;ko05215//Prostate cancer;ko04621//NOD-like receptor signaling pathway	-	-	-
	30190.m011280	30190.t000516	chaperone binding protein, putative	ko04626//Plant-pathogen interaction;ko04621//NOD-like receptor signaling pathway	-	-	-
	30169.m006578	30169.t000355	chaperone binding protein, putative	ko04626//Plant-pathogen interaction;ko04621//NOD-like receptor signaling pathway	-	-	-
	30131.m007265	30131.t000416	Reticulocalbin-2 precursor, putative	ko04626//Plant-pathogen interaction;ko05152//Tuberculosis;ko04722//Neurotrophin signaling pathway;ko04114//Oocyte meiosis;ko05010//Alzheimer's disease;ko04910//Insulin signaling pathway;ko04020//Calcium signaling pathway;ko04070//Phosphatidylinositol signaling system;ko04720//Long-term potentiation;ko04912//GnRH signaling pathway;ko04270//Vascular smooth muscle contraction;ko04916//Melanogenesis;…	-	-	-
	28872.m000245	28872.t000006	acyl-CoA binding protein, putative	ko04712//Circadian rhythm - plant	-	-	-
	28616.m000148	28616.t000009	villin 1-4, putative	ko04810//Regulation of actin cytoskeleton;ko04666//Fc gamma R-mediated phagocytosis	-	GO:0008092//cytoskeletal protein binding	GO:0009725//response to hormone;GO:0006996//organelle organization
	30006.m000275	30006.t000001	villin 1-4, putative	ko04810//Regulation of actin cytoskeleton;ko04666//Fc gamma R-mediated phagocytosis	-	-	-
	29726.m004070	29726.t000182	cytoplasmic dynein light chain, putative	ko04962//Vasopressin-regulated water reabsorption	-	-	-
	30084.m000187	30084.t000012	mitochondrial oxoglutarate/malate carrier protein, putative	ko04964//Proximal tubule bicarbonate reclamation	-	-	-
	30147.m013886	30147.t000157	histone deacetylase 1, 2 ,3, putative	ko05016//Huntington's disease;ko04110//Cell cycle;ko05200//Pathways in cancer;ko05220//Chronic myeloid leukemia;ko04330//Notch signaling pathway	GO:0009526//plastid envelope	GO:0005488//binding;GO:0017136//NAD-dependent histone deacetylase activity	GO:0006476//protein deacetylation;GO:0048316//seed development;GO:0010608//posttranscriptional regulation of gene expression;GO:0009725//response to hormone;GO:0006970//response to osmotic stress;GO:0006325//chromatin organization
	29814.m000732	29814.t000019	clathrin heavy chain, putative	ko05016//Huntington's disease;ko04142//Lysosome;ko04144//Endocytosis;ko05100//Bacterial invasion of epithelial cells;ko04961//Endocrine and other factor-regulated calcium reabsorption	-	-	-
	29983.m003162	29983.t000061	ADP,ATP carrier protein, putative	ko05016//Huntington's disease;ko05012//Parkinson's disease;ko04020//Calcium signaling pathway	-	-	-
	29908.m006028	29908.t000079	Protein brittle-1, chloroplast precursor, putative	ko05016//Huntington's disease;ko05012//Parkinson's disease;ko04020//Calcium signaling pathway	GO:0019866//organelle inner membrane;GO:0031224//intrinsic component of membrane	-	GO:0006810//transport
	29661.m000917	29661.t000019	voltage-dependent anion-selective channel, putative	ko05016//Huntington's disease;ko05012//Parkinson's disease;ko04020//Calcium signaling pathway	-	-	-
	29637.m000739	29637.t000017	Ras-GTPase-activating protein-binding protein, putative	ko05130//Pathogenic Escherichia coli infection	-	-	-
	30147.m014035	30147.t000306	protein phsophatase-2a, putative	ko05142//Chagas disease (American trypanosomiasis);ko04111//Cell cycle - yeast;ko03015//mRNA surveillance pathway;ko04114//Oocyte meiosis;ko04310//Wnt signaling pathway;ko04113//Meiosis - yeast;ko04530//Tight junction;ko04350//TGF-beta signaling pathway;ko05160//Hepatitis C;ko04730//Long-term depression	-	-	-
	30174.m008701	30174.t000098	serine/threonine protein phosphatase 2a regulatory subunit A, putative	ko05142//Chagas disease (American trypanosomiasis);ko04111//Cell cycle - yeast;ko03015//mRNA surveillance pathway;ko04114//Oocyte meiosis;ko04310//Wnt signaling pathway;ko04113//Meiosis - yeast;ko04530//Tight junction;ko04350//TGF-beta signaling pathway;ko05160//Hepatitis C;ko04730//Long-term depression	GO:0016020//membrane	GO:0019888//protein phosphatase regulator activity	GO:0016310//phosphorylation
	30125.m001252	30125.t000009	rab5, putative	ko05152//Tuberculosis;ko04144//Endocytosis;ko04145//Phagosome;ko05014//Amyotrophic lateral sclerosis (ALS);ko05146//Amoebiasis;ko04962//Vasopressin-regulated water reabsorption	GO:0031090//organelle membrane	GO:0001071//nucleic acid binding transcription factor activity;GO:0032561//guanyl ribonucleotide binding	GO:0035556//intracellular signal transduction;GO:0009725//response to hormone;GO:0046907//intracellular transport;GO:0009630//gravitropism;GO:0003006//developmental process involved in reproduction;GO:0048528//post-embryonic root development;GO:0006950//response to stress
	30190.m010886	30190.t000122	rab9 and, putative	ko05152//Tuberculosis;ko04144//Endocytosis;ko04145//Phagosome;ko05146//Amoebiasis	-	-	-
	29685.m000480	29685.t000002	Cytochrome c, putative	ko05152//Tuberculosis;ko05145//Toxoplasmosis;ko04210//Apoptosis;ko05016//Huntington's disease;ko05010//Alzheimer's disease;ko05012//Parkinson's disease;ko05200//Pathways in cancer;ko04115//p53 signaling pathway;ko05210//Colorectal cancer;ko05014//Amyotrophic lateral sclerosis (ALS);ko05416//Viral myocarditis;ko05222//Small cell lung cancer	-	-	-
	30128.m008826	30128.t000287	Cytochrome c, putative	ko05152//Tuberculosis;ko05145//Toxoplasmosis;ko04210//Apoptosis;ko05016//Huntington's disease;ko05010//Alzheimer's disease;ko05012//Parkinson's disease;ko05200//Pathways in cancer;ko04115//p53 signaling pathway;ko05210//Colorectal cancer;ko05014//Amyotrophic lateral sclerosis (ALS);ko05416//Viral myocarditis;ko05222//Small cell lung cancer	GO:0044425//membrane part;GO:0044429//mitochondrial part	GO:0005506//iron ion binding	GO:0051234//establishment of localization;GO:0006091//generation of precursor metabolites and energy
	29801.m003123	29801.t000068	phosphoprotein phosphatase, putative	ko05200//Pathways in cancer;ko04070//Phosphatidylinositol signaling system;ko04510//Focal adhesion;ko00562//Inositol phosphate metabolism;ko04530//Tight junction;ko04115//p53 signaling pathway;ko05214//Glioma;ko05215//Prostate cancer;ko05213//Endometrial cancer;ko05218//Melanoma;ko05222//Small cell lung cancer	-	-	-
	30128.m008813	30128.t000274	histone h2a, putative	ko05322//Systemic lupus erythematosus	GO:0000785//chromatin;GO:0031981//nuclear lumen	GO:0003676//nucleic acid binding	GO:0034728//nucleosome organization
	29154.m000210	29154.t000004	histone h2a, putative	ko05322//Systemic lupus erythematosus	GO:0000785//chromatin;GO:0043231//intracellular membrane-bounded organelle	GO:0003676//nucleic acid binding	GO:0034728//nucleosome organization
	29154.m000212	29154.t000006	histone h2a, putative	ko05322//Systemic lupus erythematosus	GO:0000785//chromatin;GO:0043231//intracellular membrane-bounded organelle	GO:0003676//nucleic acid binding	GO:0034728//nucleosome organization
	28872.m000241	28872.t000002	histone h2b, putative	ko05322//Systemic lupus erythematosus	-	-	-
	28872.m000242	28872.t000003	histone h2b, putative	ko05322//Systemic lupus erythematosus	-	-	-
	29154.m000207	29154.t000001	histone h2b, putative	ko05322//Systemic lupus erythematosus	GO:0000785//chromatin;GO:0043231//intracellular membrane-bounded organelle	GO:0003676//nucleic acid binding	GO:0034728//nucleosome organization
	29154.m000214	29154.t000008	histone h2b, putative	ko05322//Systemic lupus erythematosus	GO:0000785//chromatin;GO:0031981//nuclear lumen	GO:0003676//nucleic acid binding	GO:0034728//nucleosome organization
	29589.m001271	29589.t000050	histone h2b, putative	ko05322//Systemic lupus erythematosus	-	-	-
	28623.m000401	28623.t000014	histone h3, putative	ko05322//Systemic lupus erythematosus	GO:0000785//chromatin;GO:0043231//intracellular membrane-bounded organelle	GO:0003676//nucleic acid binding	GO:0034728//nucleosome organization
	29810.m000137	29810.t000001	histone h3, putative	ko05322//Systemic lupus erythematosus	-	-	-
	29810.m000140	29810.t000004	histone h3, putative	ko05322//Systemic lupus erythematosus	-	-	-
	29810.m000142	29810.t000006	histone h3, putative	ko05322//Systemic lupus erythematosus	-	-	-
	29810.m000143	29810.t000007	histone h3, putative	ko05322//Systemic lupus erythematosus	-	-	-
	29900.m001544	29900.t000006	histone h3, putative	ko05322//Systemic lupus erythematosus	-	-	-
	29908.m006071	29908.t000122	histone h3, putative	ko05322//Systemic lupus erythematosus	GO:0000785//chromatin;GO:0043231//intracellular membrane-bounded organelle	GO:0003676//nucleic acid binding	GO:0034728//nucleosome organization
	30051.m000524	30051.t000007	histone h3, putative	ko05322//Systemic lupus erythematosus	GO:0000785//chromatin;GO:0009536//plastid;GO:0031981//nuclear lumen	GO:0003676//nucleic acid binding	GO:0034728//nucleosome organization
	30170.m014142	30170.t000554	histone h3, putative	ko05322//Systemic lupus erythematosus	-	-	-
	29582.m000246	29582.t000004	histone h4, putative	ko05322//Systemic lupus erythematosus	GO:0000785//chromatin;GO:0031090//organelle membrane;GO:0009536//plastid	GO:0003676//nucleic acid binding	GO:0006950//response to stress;GO:0034728//nucleosome organization
	29582.m000248	29582.t000006	histone h4, putative	ko05322//Systemic lupus erythematosus	GO:0000785//chromatin;GO:0031090//organelle membrane;GO:0009536//plastid	GO:0003676//nucleic acid binding	GO:0006950//response to stress;GO:0034728//nucleosome organization
	29758.m000665	29758.t000028	histone h4, putative	ko05322//Systemic lupus erythematosus	-	-	-
	30039.m000231	30039.t000004	histone h4, putative	ko05322//Systemic lupus erythematosus	-	-	-
	30068.m002607	30068.t000097	histone h4, putative	ko05322//Systemic lupus erythematosus	GO:0000785//chromatin;GO:0031090//organelle membrane;GO:0009536//plastid	GO:0003676//nucleic acid binding	GO:0006950//response to stress;GO:0034728//nucleosome organization
