# Supplementary material for: Comparative proteomic and transcriptomic analyses provide new insight into the formation of seed size in castor bean
Source: BMC Plant Biol. 2020 Jan 30;20:48. doi: 10.1186/s12870-020-2249-1 (PMC6993385; doi:10.1186/s12870-020-2249-1)
Supplement: Supplementary file 10 — Additional file 10: Table S6. Correlation analysis of the DAPs and the corresponding genes [file 12870_2020_2249_MOESM10_ESM.xls]

## Sheet: Table S6
Table S6 Correlation analysis of the DAPs and the corresponding genes
Accession	Color	RNA_log2FC	Protein_log2FC	P-value	FDR	Description
30190.t000561	purple	1.33547	2.238	0	0	Auxin-repressed 12.5 kDa protein, putative
30008.t000036	purple	2.99354	2.182	0	0	calcium ion binding protein, putative
29756.t000018	purple	1.77461	8.068	0	0	amidase, putative
29739.t000125	purple	2.60785	2.444	1.23e-259	1.57e-258	zinc finger protein, putative
29595.t000001	purple	2.00429	2.17	0	0	Tyramine N-feruloyltransferase 4/11, putative
29496.t000009	purple	7.52759	1.533	0	0	conserved hypothetical protein
29489.t000001	purple	2.97859	4.086	0	0	serine carboxypeptidase, putative
29168.t000010	purple	2.54172	1.887	0	0	conserved hypothetical protein
29118.t000002	purple	1.14881	3.958	4.73e-57	1.86e-56	Thioredoxin H-type
28166.t000042	purple	12.0696	7.136	0	0	2S albumin precursor [Contains: 2S albumin small chain; 2S albumin large chain], putative
28166.t000041	purple	12.1207	14.658	0	0	2S albumin precursor [Contains: 2S albumin small chain; 2S albumin large chain], putative
28166.t000037	purple	11.0702	4.217	0	0	2S albumin precursor [Contains: 2S albumin small chain; 2S albumin large chain], putative
60638.t00003	blue	-10.607	-0.296	0	0	ricin-agglutinin family protein
30226.t000050	blue	-2.46074	-0.483	0	0	citrate synthase, putative
30221.t000012	blue	-3.56214	-0.419	0	0	Beta-glucosidase, putative
30190.t000019	blue	-1.10175	-0.621	3.3e-161	2.8e-160	vacuolar ATP synthase subunit E, putative
30185.t000039	blue	-1.12845	-0.502	0	0	Biotin caboxylase subunit (BC) of Het-ACCase
30174.t000254	blue	-1.70153	-0.62	0	0	transketolase, putative
30171.t000020	blue	-1.96459	-0.561	0	0	utp-glucose-1-phosphate uridylyltransferase, putative
30170.t000475	blue	-1.47986	-0.309	6.65e-142	5.08e-141	Isoflavone reductase, putative
30170.t000437	blue	-1.20785	-0.592	0	0	glucose-6-phosphate isomerase, putative
30170.t000436	blue	-1.7288	-0.658	6.26e-39	1.98e-38	deoxyuridine 5'-triphosphate nucleotidohydrolase, putative
30169.t000073	blue	-3.16065	-0.603	0	0	phosphoglycerate kinase, putative
30169.t000038	blue	-1.22045	-0.656	0	0	ATP synthase alpha subunit vacuolar, putative
30152.t000032	blue	-1.48921	-0.551	0	0	60S ribosomal protein L6, putative
30147.t000462	blue	-1.776	-0.616	0	0	40S ribosomal protein S20, putative
30147.t000458	blue	-1.65254	-0.564	1.31e-165	1.14e-164	40S ribosomal protein S13, putative
30147.t000451	blue	-4.53472	-0.65	0	0	enolase, putative
30147.t000153	blue	-1.12779	-0.445	0	0	60S ribosomal protein L27a, putative
30138.t000158	blue	-5.81629	-0.602	0	0	chaperone clpb, putative
30131.t000450	blue	-2.31238	-0.555	0	0	pyruvate kinase, putative
30131.t000133	blue	-1.21948	-0.652	0	0	lysosomal alpha-mannosidase, putative
30131.t000029	blue	-3.30377	-0.444	0	0	Anthranilate N-benzoyltransferase protein, putative
30129.t000015	blue	-1.78655	-0.616	0	0	conserved hypothetical protein
30128.t000077	blue	-1.87584	-0.575	0	0	40S ribosomal protein S3a, putative
30075.t000040	blue	-1.43941	-0.551	0	0	GTP-dependent nucleic acid-binding protein engD, putative
30071.t000004	blue	-1.45271	-0.607	0	0	60S ribosomal protein L13, putative
30010.t000026	blue	-1.36983	-0.663	7.83e-132	5.61e-131	carboxymethylenebutenolidase, putative
30005.t000007	blue	-1.37647	-0.421	0	0	ribosomal protein L5, putative
29986.t000074	blue	-2.62875	-0.567	0	0	Xylem serine proteinase 1 precursor, putative
29929.t000086	blue	-1.33733	-0.462	1.15e-256	1.45e-255	isopentenyl-diphosphate delta isomerase, putative
29917.t000067	blue	-1.34508	-0.657	3.76e-293	5.33e-292	Myosin-13, putative
29915.t000011	blue	-1.35777	-0.56	1.25e-83	6.29e-83	conserved hypothetical protein
29876.t000014	blue	-1.68379	-0.347	6.49e-200	6.63e-199	dtdp-glucose 4-6-dehydratase, putative
29842.t000024	blue	-2.01595	-0.634	0	0	phosphofructokinase, putative
29841.t000111	blue	-2.22254	-0.457	0	0	phopholipase d alpha, putative
29841.t000010	blue	-1.35985	-0.302	1.92e-237	2.27e-236	ATP-dependent transporter, putative
29816.t000025	blue	-5.017	-0.406	0	0	groes chaperonin, putative
29801.t000103	blue	-1.28706	-0.284	1.66e-240	1.98e-239	o-methyltransferase, putative
29801.t000051	blue	-2.92616	-0.587	0	0	d-3-phosphoglycerate dehydrogenase, putative
29801.t000039	blue	-2.94333	-0.555	0	0	alcohol dehydrogenase, putative
29781.t000001	blue	-1.97611	-0.582	0	0	L-ascorbate peroxidase, cytosolic, putative
29765.t000007	blue	-1.18206	-0.553	0	0	elongation factor 1 gamma, putative
29747.t000011	blue	-1.05435	-0.461	0	0	ribosomal protein L5, putative
29743.t000009	blue	-2.02257	-0.541	0	0	60S ribosomal protein L8, putative
29739.t000129	blue	-2.74891	-0.62	0	0	sucrose synthase, putative
29739.t000101	blue	-1.42282	-0.578	0	0	26S protease regulatory subunit, putative
29736.t000093	blue	-1.34346	-0.596	9.98e-190	9.72e-189	pyruvate dehydrogenase, putative
29724.t000016	blue	-4.00906	-0.519	0	0	Repetitive proline-rich cell wall protein 2 precursor, putative
29724.t000005	blue	-4.33193	-0.468	0	0	Major latex allergen Hev b, putative
29709.t000049	blue	-1.96544	-0.558	8.18e-293	1.15e-291	uridylate kinase plant, putative
29703.t000077	blue	-1.35583	-0.407	0	0	60S ribosomal protein L6, putative
29692.t000012	blue	-1.4325	-0.65	0	0	phosphoglucomutase, putative
29687.t000001	blue	-1.29617	-0.539	0	0	initiation factor 5a, putative
29685.t000002	blue	-1.10769	-0.621	1.3e-164	1.12e-163	Cytochrome c, putative
29660.t000032	blue	-1.1762	-0.636	0	0	fructose-bisphosphate aldolase, putative
29601.t000014	blue	-4.09439	-0.41	0	0	pyruvate decarboxylase, putative
29591.t000001	blue	-2.31057	-0.472	0	0	glutathione s-transferase, putative
29070.t000002	blue	-2.25942	-0.478	0	0	60S ribosomal protein L32, putative
28966.t000024	blue	-1.52318	-0.377	0	0	methylenetetrahydrofolate reductase, putative
28402.t000002	blue	-1.38598	-0.628	0	0	cytochrome P450, putative
28324.t000002	blue	-1.15574	-0.601	0	0	peroxiredoxins, prx-1, prx-2, prx-3, putative
28066.t000001	blue	-2.79197	-0.422	0	0	peptidylprolyl isomerase, putative
27914.t000023	blue	-1.63278	-0.616	0	0	NADP-specific isocitrate dehydrogenase, putative
27914.t000020	blue	-2.11442	-0.281	0	0	glutamate decarboxylase, putative
30128.t000431	blue	-2.27621	-0.213	0	0	s-adenosylmethionine synthetase, putative
30113.t000025	blue	-9.49413	-0.177	0	0	ricin-agglutinin family protein
30078.t000071	blue	-2.32672	-0.196	0	0	s-adenosylmethionine synthetase, putative
29815.t000017	blue	-1.79653	-0.155	5.3e-73	2.43e-72	Protein kinase APK1A, chloroplast precursor, putative
29629.t000088	blue	-1.65836	-0.194	0	0	adenosylhomocysteinase, putative
30174.t000158	red	4.4039	-0.656	0	0	Nonspecific lipid-transfer protein A, putative
30147.t000736	red	5.84201	-0.397	0	0	Corticosteroid 11-beta-dehydrogenase, putative
30147.t000162	red	3.24704	-0.563	0	0	Oleosin 18.2 kDa, putative
30005.t000034	red	1.86193	-0.283	0	0	Nonspecific lipid-transfer protein precursor, putative
29933.t000062	red	1.85109	-0.66	5.33e-178	4.94e-177	phosphatidylethanolamine-binding protein, putative
29844.t000127	red	1.09931	-0.419	2.79e-152	2.25e-151	Late embryogenesis abundant protein D-34, putative
29814.t000016	red	9.28693	-0.611	0	0	Embryonic abundant protein, putative
29794.t000071	red	4.09525	-0.48	0	0	Oleosin, putative
29739.t000025	red	5.41653	-0.4	0	0	heat-shock protein, putative
29672.t000006	red	1.61339	-0.595	9.45e-234	1.1e-232	o-methyltransferase, putative
29647.t000066	red	4.97168	-0.657	0	0	Late embryogenesis abundant protein D-34, putative
29610.t000006	red	6.31797	-0.391	0	0	heat-shock protein, putative
28644.t000038	red	3.23641	-0.282	0	0	heat-shock protein, putative
27718.t000005	red	3.15235	-0.567	0	0	conserved hypothetical protein
29729.t000086	red	1.61215	-0.235	0	0	superoxide dismutase [mn], putative
30190.t000108	green	-4.63364	8.857	0	0	structural constituent of cell wall, putative
30167.t000025	green	-1.53971	2.484	5.74e-199	5.82e-198	40S ribosomal protein S19, putative
30138.t000147	green	-1.39986	2.358	0	0	glycine-rich RNA-binding protein, putative
30099.t000018	green	-2.01933	1.673	0	0	Transaminase mtnE, putative
29883.t000075	green	-2.65468	1.754	0	0	Proteinase inhibitor, putative
29868.t000005	green	-2.43919	1.797	0	0	lysosomal alpha-mannosidase, putative
29866.t000003	green	-1.92314	7.932	1.12e-201	1.15e-200	60S acidic ribosomal protein P1, putative
29820.t000034	green	-1.25342	2.065	6.07e-234	7.06e-233	light-inducible protein atls1, putative
29805.t000016	green	-1.498	7.522	3.88e-293	5.5e-292	40S ribosomal protein S23, putative
29788.t000001	green	-1.59106	2.042	1.67e-255	2.1e-254	60S ribosomal protein L35, putative
29780.t000056	green	-1.16161	1.671	1.78e-134	1.3e-133	conserved hypothetical protein
29740.t000008	green	-1.71918	1.682	0	0	ATP synthase D chain, mitochondrial, putative
29739.t000057	green	-2.64703	1.985	4.01e-173	3.61e-172	conserved hypothetical protein
29675.t000002	green	-1.34857	5.116	0	0	nucleic acid binding protein, putative
29647.t000056	green	-1.3867	1.657	1.13e-51	4.19e-51	Cytochrome c oxidase polypeptide Vc, putative
29646.t000007	green	-1.10069	2.889	1.04e-266	1.36e-265	dolichyl-diphosphooligosaccharide--protein glycosyltransferase, putative
29630.t000028	green	-1.82665	2.388	2.66e-237	3.14e-236	40S ribosomal protein S19, putative
29629.t000094	green	-1.34827	2.396	0	0	glycine-rich RNA-binding protein, putative
29628.t000039	green	-1.46298	1.788	0	0	ATP synthase delta chain, mitochondrial, putative
29588.t000012	green	-1.21438	2.728	1.21e-51	4.49e-51	40S ribosomal protein S12, putative
29581.t000004	green	-1.17559	6.396	2.07e-130	1.47e-129	serine/arginine rich splicing factor, putative
29212.t000008	green	-1.18418	1.771	5.25e-258	6.68e-257	ATP synthase delta chain, putative
28076.t000019	green	-2.08578	2.342	0	0	beta-galactosidase, putative
28076.t000001	green	-1.85656	1.753	0	0	60S ribosomal protein L12, putative
27622.t000007	green	-1.05944	2.954	3.66e-79	1.78e-78	heat shock protein 70 (HSP70)-interacting protein, putative
