# Supplementary material for: Comparative proteomic and transcriptomic analyses provide new insight into the formation of seed size in castor bean
Source: BMC Plant Biol. 2020 Jan 30;20:48. doi: 10.1186/s12870-020-2249-1 (PMC6993385; doi:10.1186/s12870-020-2249-1)
Supplement: Supplementary file 13 — Additional file 13: Table S7. Summary of primers used in this study. [file 12870_2020_2249_MOESM13_ESM.xlsx]

## Sheet: Sheet1
Table S7 Summary of primers used in this study
Gene ID	Primer name	Orientation	Primer sequence (5'-3')
29168.t000023	CYCD1;1	Forward	CGATCCGTGACGCCATTTAG
		Reverse	GCTTAGCCCATCACACCATG
29745.t000011	SC	Forward	AGGCTGCCTCTGGTGG
		Reverse	GGCCGCCACTAACGTAGA
29687.t000001	eIF-5A	Forward	ACCCACAACAGGCTGGTA
		Reverse	CAGTGCGAGTAACATGAGGA
29647.t000040	ARF2	Forward	CAGCGTTGCAGAGCCATC
		Reverse	CCCATCCACTGCTCCCAT
28179.t000006	AUX|IAA	Forward	TTCGGCTGGGACTGAGTC
		Reverse	CAACCTGTGCCTTGGCAG
30190.t000257	BAK1	Forward	GGAGGAGGTCGAGTCTGC
		Reverse	CAGCAAAAGCCTCTGAGCC
29646.t000010	BZR1	Forward	AATCCCTGCGAACCTCCC
		Reverse	GTAAGATGCTGGCGACGC
29660.t000032	FBA	Forward	CCTCGGCTCGTTTTGCAA
		Reverse	GCCTGCCGGTTAGTCTCA
30169.t000073	PGK	Forward	GTGGTGCCAGCATCCTCT
		Reverse	CTCCGCAAGCTTCTTGGC
30169.t000047	GAPDH	Forward	TGTCGATGTGGTGGCAGT
		Reverse	GCCCCATGATCACCCCAA
30128.t000431	SAM	Forward	CGGTGCATCGTTCAGGTC
		Reverse	ACCTACCATTGCCACCCC
30071.t000004	SRPL13	Forward	TGAGGGCTGGTAGAGGGT
		Reverse	GAGCAGAGTCACCAGCCT
28180.t000008	SRPL23a	Forward	ACAGGTGATGCTGCCAAGA
		Reverse	TGTTTCTTGGGGTTGCACTG
30147.t000153	SRPL27a	Forward	ATGGTTCCTGAGGACGCT
		Reverse	GCTCCGCCGTTCTCCTTA
29739.t000101	26S protease regulatory subunit	Forward	CTAGCTGCCCCGAGTCAA
		Reverse	TTGTTGCGATCGACCCCT
